# Supplementary material for: Salicylic acid-primed defence response in octoploid strawberry ‘Benihoppe’ leaves induces resistance against Podosphaera aphanis through enhanced accumulation of proanthocyanidins and upregulation of pathogenesis-related genes
Source: BMC Plant Biol. 2020 Apr 8;20:149. doi: 10.1186/s12870-020-02353-z (PMC7140339; doi:10.1186/s12870-020-02353-z)
Supplement: Supplementary file 7 — Additional file 7 : Table S1. RNA-Seq Reads and Reads Mapping. Table S2. Differentially expressed genes in 3DPI−/Control- (|log2FC| > 1). Table S3. Differentially expressed genes in SAInfected/SAUninfected (|log2FC| > 1). Table S4. Significant DEGs involved in flavonoid pathway between SAInfected/SAUninfected. Table S5. Significant DEGs (log2 fold change > 3) in SAInfected/SAUninfected. Table S6. Primer sequences and parameters derived from RT-qPCR analysis. [file 12870_2020_2353_MOESM7_ESM.xlsx]

## Sheet: S1
Table 1. RNA-Seq Reads and Reads Mapping
Sample name	ddH2OUninfected1	ddH2OUninfected2	ddH2OUninfected3	ddH2OInfected1	ddH2OInfected2	ddH2OInfected3	SAUninfected1	SAUninfected2	SAUninfected3	SAInfected1	SAInfected2	SAInfected3
Total reads	46609482	49640494	45513414	51625422	55140908	50432274	45984942	49627102	48805448	54362062	48956774	53294194
Total mapped	43776462 (93.92%)	46927419 (94.53%)	42911807 (94.28%)	48757321 (94.44%)	51998638 (94.3%)	47498521 (94.18%)	43157452 (93.85%)	46572298 (93.84%)	45847766 (93.94%)	48877132 (89.91%)	45653678 (93.25%)	49744158 (93.34%)
Multiple mapped	7172503 (15.39%)	7817967 (15.75%)	7040577 (15.47%)	8242518 (15.97%)	8807447 (15.97%)	8198917 (16.26%)	7172133 (15.6%)	7857522 (15.83%)	7654535 (15.68%)	8940115 (16.45%)	7865876 (16.07%)	8710264 (16.34%)
Uniquely mapped	36603959 (78.53%)	39109452 (78.79%)	35871230 (78.81%)	40514803 (78.48%)	43191191 (78.33%)	39299604 (77.93%)	35985319 (78.25%)	38714776 (78.01%)	38193231 (78.26%)	39937017 (73.46%)	37787802 (77.19%)	41033894 (77.0%)
Introns	1642934.0 (2.73%)	1582165.0 (2.43%)	1499066.0 (2.53%)	1557356.0 (2.27%)	1713238.0 (2.35%)	1548444.0 (2.34%)	2403175.0 (3.65%)	2503172.0 (3.53%)	2450304.0 (3.51%)	2861194.0 (4.03%)	2518998.0 (3.66%)	2752114.0 (3.69%)
3'UTR	3063286.0 (5.08%)	3123194.0 (4.79%)	2876707.0 (4.86%)	2923599.0 (4.26%)	3103431.0 (4.25%)	2819350.0 (4.26%)	4378451.0 (6.65%)	4757808.0 (6.71%)	4621492.0 (6.61%)	4848253.0 (6.82%)	4436958.0 (6.45%)	4806975.0 (6.45%)
CDS	53293520.0 (88.4%)	58099470.0 (89.07%)	52636679.0 (88.89%)	61318079.0 (89.45%)	65216941.0 (89.31%)	59048652.0 (89.29%)	55288745.0 (84.01%)	59681947.0 (84.19%)	58919544.0 (84.3%)	58580920.0 (82.44%)	57877095.0 (84.16%)	62742352.0 (84.14%)
5'UTR	1753089.0 (2.91%)	1881219.0 (2.88%)	1711698.0 (2.89%)	2235387.0 (3.26%)	2437825.0 (3.34%)	2196359.0 (3.32%)	3262014.0 (4.96%)	3426439.0 (4.83%)	3396204.0 (4.86%)	3276536.0 (4.61%)	3462675.0 (5.03%)	3701416.0 (4.96%)
Intergenic	530979.0 (0.88%)	539572.0 (0.83%)	492500.0 (0.83%)	514281.0 (0.75%)	549078.0 (0.75%)	517628.0 (0.78%)	481016.0 (0.73%)	519866.0 (0.73%)	503074.0 (0.72%)	1495196.0 (2.1%)	477227.0 (0.69%)	563002.0 (0.76%)

## Sheet: S2
Table 2.Differentially expressed genes in ddH2OInfected/ddH2OUninfected( |log2FC| > 1).
Gene_id	Gene name	Gene description	Log2FC(ddH2OInfected/ddH2OUninfected)	Pvalue	Padjust	Significant	Regulate	ddH2OUninfected	ddH2OInfected	ddH2OUninfected1	ddH2OUninfected2	ddH2OUninfected3	ddH2OInfected1	ddH2OInfected2	ddH2OInfected3		Gene_id	Gene name	Gene description	Log2FC(ddH2OInfected/ddH2OUninfected)	Pvalue	Padjust	Significant	Regulate	ddH2OUninfected	ddH2OInfected	ddH2OUninfected1	ddH2OUninfected2	ddH2OUninfected3	ddH2OInfected1	ddH2OInfected2	ddH2OInfected3
FxaC_15g06910	FxaC_15g06910	PREDICTED: 26S proteasome non-ATPase regulatory subunit 10 [Fragaria vesca subsp. vesca]	5.22904	0	0	yes	up	5.06	195.34	4.09	5.27	5.82	204.1	199.78	182.14		FxaC_18g30790	FxaC_18g30790	hypothetical protein PanWU01x14_174990 [Parasponia andersonii]	-3.17007	2.39479e-186	3.42797e-182	yes	down	298.293	30.5867	339.52	269.19	286.17	30.87	30.46	30.43
FxaC_5g16760	FxaC_5g16760	PREDICTED: glutathione transferase GST 23-like [Fragaria vesca subsp. vesca]	3.7838	9.15489e-202	2.62091e-197	yes	up	8.36	116.3	9.14	8.26	7.68	113.8	116.59	118.51		FxaC_12g43490	FxaC_12g43490	PREDICTED: GDSL esterase/lipase At1g29670-like [Fragaria vesca subsp. vesca]	-3.31352	8.86786e-158	7.25353e-154	yes	down	101.327	9.42	108.5	97.7	97.78	8.61	7.63	12.02
FxaC_16g24930	FxaC_16g24930	PREDICTED: 26S proteasome non-ATPase regulatory subunit 10 [Fragaria vesca subsp. vesca]	7.48082	2.67802e-198	5.11118e-194	yes	up	0.256667	78.95	0.16	0.29	0.32	67.39	79.99	89.47		FxaC_19g13000	FxaC_19g13000	hypothetical protein glysoja_034865 [Glycine soja]	-3.61567	5.13855e-131	2.10156e-127	yes	down	120.68	8.75333	130.5	106.06	125.48	10.16	6.87	9.23
FxaC_22g15650	FxaC_22g15650	zinc transporter protein ZIP1 [Fragaria x ananassa]	4.00964	3.41064e-179	3.90567e-175	yes	up	5.27333	87.0733	5.92	4.39	5.51	93.91	92.05	75.26		FxaC_3g12540	FxaC_3g12540	PREDICTED: GDSL esterase/lipase EXL3-like [Fragaria vesca subsp. vesca]	-3.11487	9.10552e-126	2.89641e-122	yes	down	55.3867	5.87667	56.15	60	50.01	5.86	5.22	6.55
FxaC_14g10200	FxaC_14g10200	PREDICTED: ribulose bisphosphate carboxylase small chain 1, chloroplastic [Fragaria vesca subsp. vesca]	2.76596	1.50228e-176	1.4336e-172	yes	up	52.29	348.797	57.36	47.42	52.09	343.36	373.98	329.05		FxaC_10g00310	FxaC_10g00310	PREDICTED: GDSL esterase/lipase At1g29660-like [Fragaria vesca subsp. vesca]	-3.01359	2.41939e-122	6.59652e-119	yes	down	33.91	3.88667	35.99	32.18	33.56	3.4	3.25	5.01
FxaC_21g18110	FxaC_21g18110	zinc transporter protein ZIP2 [Fragaria x ananassa]	5.18866	1.90489e-147	1.36335e-143	yes	up	0.873333	37.62	0.81	0.96	0.85	37.55	42.63	32.68		FxaC_9g48120	FxaC_9g48120	PREDICTED: GDSL esterase/lipase At1g29660-like [Fragaria vesca subsp. vesca]	-3.04417	6.14164e-120	1.59842e-116	yes	down	23.3733	2.61667	25.08	21.74	23.3	2.36	2.19	3.3
FxaC_7g39900	FxaC_7g39900	PREDICTED: prolyl endopeptidase [Fragaria vesca subsp. vesca]	2.55414	4.61125e-143	2.93363e-139	yes	up	39.3733	227.36	37.64	38.35	42.13	245.96	223.71	212.41		FxaC_25g58010	FxaC_25g58010	PREDICTED: non-specific lipid-transfer protein 3-like [Fragaria vesca subsp. vesca]	-2.42161	6.75907e-100	1.04596e-96	yes	down	125.663	21.81	129.27	123.61	124.11	20.32	21.76	23.35
FxaC_6g44140	FxaC_6g44140	PREDICTED: prolyl endopeptidase [Fragaria vesca subsp. vesca]	2.6687	1.222e-139	6.99683e-136	yes	up	6.55667	41.6833	6.45	6.83	6.39	43.66	40.36	41.03		FxaC_14g18510	FxaC_14g18510	PREDICTED: GDSL esterase/lipase At4g16230-like [Fragaria vesca subsp. vesca]	-3.86695	8.44532e-96	1.20888e-92	yes	down	25.6567	1.48333	24.05	29.06	23.86	1.28	1.6	1.57
FxaC_3g03160	FxaC_3g03160	PREDICTED: uncharacterized protein LOC101292045 [Fragaria vesca subsp. vesca]	2.87951	9.19843e-137	4.78795e-133	yes	up	10.5133	75.79	11.18	10.19	10.17	71.45	80.65	75.27		FxaC_14g02780	FxaC_14g02780	PREDICTED: MLP-like protein 423 [Fragaria vesca subsp. vesca]	-1.91305	2.72868e-95	3.81064e-92	yes	down	401.157	100.5	423.42	392.05	388	92.61	94.21	114.68
FxaC_10g19730	FxaC_10g19730	metallothionein-like protein [Fragaria vesca]	3.19909	1.88415e-136	8.99009e-133	yes	up	131.603	1206.35	135.36	106.87	152.58	1406.4	1134.67	1077.99		FxaC_26g08190	FxaC_26g08190	p450 domain-containing protein, partial [Cephalotus follicularis]	-3.44196	2.1558e-93	2.87058e-90	yes	down	11.7967	0.95	12.33	12.36	10.7	0.76	1.24	0.85
FxaC_7g33430	FxaC_7g33430	PREDICTED: zinc transporter 4, chloroplastic [Fragaria vesca subsp. vesca]	3.79363	1.23236e-133	5.42779e-130	yes	up	2.66667	37.7433	2.07	2.92	3.01	39.75	38.33	35.15		FxaC_21g60600	FxaC_21g60600	uncharacterized protein LOC112195242 isoform X6 [Rosa chinensis]	-2.16309	1.18204e-92	1.53819e-89	yes	down	1068.3	569.983	1161.03	1030.55	1013.32	541.54	655.41	513
FxaC_9g33800	FxaC_9g33800	metallothionein-like protein [Fragaria vesca]	2.942	1.54879e-127	5.91193e-124	yes	up	1671.18	12700.7	1688.51	1394.87	1930.15	14108.3	13093.8	10899.9		FxaC_13g07530	FxaC_13g07530	PREDICTED: expansin-A1 [Fragaria vesca subsp. vesca]	-1.76046	8.48389e-92	1.07947e-88	yes	down	772.217	235.25	711.74	794.3	810.61	242.15	175.65	287.95
FxaC_1g25440	FxaC_1g25440	PREDICTED: inositol-3-phosphate synthase [Fragaria vesca subsp. vesca]	2.25551	3.42144e-126	1.22438e-122	yes	up	48.9	228.173	48.39	48.75	49.56	229.51	241.5	213.51		FxaC_26g08250	FxaC_26g08250	PREDICTED: cytochrome P450 704C1-like [Fragaria vesca subsp. vesca]	-2.29719	4.95458e-90	5.91009e-87	yes	down	36.5367	7.18	40.33	34.66	34.62	7.48	7.21	6.85
FxaC_14g19520	FxaC_14g19520	PREDICTED: major allergen Pru ar 1-like [Fragaria vesca subsp. vesca]	4.96393	5.64039e-126	1.89972e-122	yes	up	5.8	213.157	4.6	6.16	6.64	175.11	210.36	254		FxaC_10g03870	FxaC_10g03870	Full=(3S,6E)-nerolidol synthase 2, chloroplastic/mitochondrial; Short=FaNES2; Flags: Precursor	-2.76657	5.83199e-90	6.81474e-87	yes	down	51.2	5.99333	56.69	43.3	53.61	4.39	6.49	7.1
FxaC_5g02900	FxaC_5g02900	PREDICTED: zinc transporter 4, chloroplastic [Fragaria vesca subsp. vesca]	3.45924	2.57286e-124	7.75337e-121	yes	up	2.94	32.63	3.61	2.56	2.65	33.51	31.35	33.03		FxaC_11g04170	FxaC_11g04170	PREDICTED: GDSL esterase/lipase At1g29670-like [Fragaria vesca subsp. vesca]	-3.19128	3.15691e-89	3.61511e-86	yes	down	30.0233	2.95333	31.92	27.27	30.88	2.51	2.43	3.92
FxaC_28g14950	FxaC_28g14950	PREDICTED: protein LHY-like [Fragaria vesca subsp. vesca]	2.13869	3.12015e-123	8.93252e-120	yes	up	26.8467	126.61	26.87	27.14	26.53	116.55	133.65	129.63		FxaC_12g15110	FxaC_12g15110	PREDICTED: superoxide dismutase [Cu-Zn]	-2.02967	6.25729e-88	7.02497e-85	yes	down	136.103	31.4267	137.73	144.33	126.25	29.6	32.18	32.5
FxaC_20g11120	FxaC_20g11120	PREDICTED: cytochrome P450 78A9-like [Fragaria vesca subsp. vesca]	3.24868	6.71213e-116	1.67094e-112	yes	up	4.98	48.3933	5	4.34	5.6	40.56	44.55	60.07		FxaC_25g59770	FxaC_25g59770	PREDICTED: BAHD acyltransferase DCR [Fragaria vesca subsp. vesca]	-2.28522	1.56203e-86	1.65625e-83	yes	down	90.7567	17.5167	87.94	90.47	93.86	16.3	14.83	21.42
FxaC_5g06200	FxaC_5g06200	PREDICTED: glycine-rich cell wall structural protein 1-like [Fragaria vesca subsp. vesca]	6.42967	3.76695e-112	8.98685e-109	yes	up	0.246667	42.56	0	0.54	0.2	42.65	38.82	46.21		FxaC_28g06160	FxaC_28g06160	LOW QUALITY PROTEIN: uncharacterized protein LOC112167556 [Rosa chinensis]	-3.31506	3.03692e-86	3.16154e-83	yes	down	8.4	0.68	8.8	10.05	6.35	0.66	0.68	0.7
FxaC_12g47560	FxaC_12g47560	anthocyanidin reductase [Fragaria x ananassa]	2.70256	9.5261e-110	2.18174e-106	yes	up	21.9967	143.09	21.78	21.63	22.58	130.86	121.31	177.1		FxaC_26g02060	FxaC_26g02060	PREDICTED: cytochrome P450 704C1-like [Fragaria vesca subsp. vesca]	-3.77908	4.82386e-85	4.93213e-82	yes	down	18.4833	1.13667	19.36	19.18	16.91	1.28	1.08	1.05
FxaC_14g07110	FxaC_14g07110	PREDICTED: 26S proteasome non-ATPase regulatory subunit 10 [Fragaria vesca subsp. vesca]	2.92855	1.4669e-108	3.2304e-105	yes	up	5.25333	39.0533	5.27	5.23	5.26	33.95	37.76	45.45		FxaC_24g13770	FxaC_24g13770	PREDICTED: non-specific lipid-transfer protein 3-like [Fragaria vesca subsp. vesca]	-2.65759	4.09702e-84	4.1155e-81	yes	down	86.74	12.6133	84.38	88.73	87.11	13.21	10.77	13.86
FxaC_12g10180	FxaC_12g10180	hypothetical protein POPTR_0019s13150g [Populus trichocarpa]	5.83945	1.49701e-106	3.1746e-103	yes	up	0.86	78.9333	0.25	0.77	1.56	73.86	90.91	72.03		FxaC_14g21850	FxaC_14g21850	CASP-like protein 1E1 [Rosa chinensis]	-2.56087	1.14795e-83	1.11403e-80	yes	down	57.75	9.00667	62.04	57.43	53.78	9.97	8.97	8.08
FxaC_4g36910	FxaC_4g36910	PREDICTED: uncharacterized protein LOC101292045 [Fragaria vesca subsp. vesca]	2.33064	2.87209e-106	5.87311e-103	yes	up	24.7467	122.073	24.83	23.56	25.85	117.81	131.91	116.5		FxaC_13g03160	FxaC_13g03160	PREDICTED: MLP-like protein 423 [Fragaria vesca subsp. vesca]	-1.90653	1.11311e-82	1.02796e-79	yes	down	430.247	108.017	453.53	419.02	418.19	106.49	94.14	123.42
FxaC_26g19470	FxaC_26g19470	PREDICTED: protein LHY-like [Fragaria vesca subsp. vesca]	2.44406	7.9711e-106	1.5738e-102	yes	up	19.38	104.053	21.96	15.9	20.28	95.68	113.12	103.36		FxaC_5g34350	FxaC_5g34350	PREDICTED: plastid division protein PDV2-like [Fragaria vesca subsp. vesca]	-1.98765	1.57721e-82	1.43343e-79	yes	down	162.723	38.6867	150.87	169.3	168	37.21	40.05	38.8
FxaC_28g07780	FxaC_28g07780	PREDICTED: probable non-specific lipid-transfer protein AKCS9 [Fragaria vesca subsp. vesca]	3.55197	9.53132e-106	1.81912e-102	yes	up	18.2	220.947	20.6	11.96	22.04	178.72	244.9	239.22		FxaC_21g15230	FxaC_21g15230	unnamed protein product, partial [Vitis vinifera]	-2.07277	1.53019e-81	1.30767e-78	yes	down	101.547	22.8333	104.81	99.24	100.59	22.01	18.89	27.6
FxaC_6g44880	FxaC_6g44880	dihydroflavonol 4-reductase [Fragaria x ananassa]	3.31447	2.70768e-104	5.00109e-101	yes	up	3.25667	33.61	2.81	3.3	3.66	33.07	26.19	41.57		FxaC_6g02680	FxaC_6g02680	PREDICTED: serine carboxypeptidase-like 7 [Fragaria vesca subsp. vesca]	-3.50799	4.82524e-81	4.00404e-78	yes	down	13.94	1.20667	12.81	18.21	10.8	1.5	0.88	1.24
FxaC_8g06300	FxaC_8g06300	dihydroflavonol 4-reductase [Fragaria x ananassa]	3.16178	5.57074e-104	9.96763e-101	yes	up	15.5033	142.673	12.35	16.2	17.96	134.56	116.03	177.43		FxaC_27g44580	FxaC_27g44580	PREDICTED: cytochrome P450 704C1-like isoform X2 [Fragaria vesca subsp. vesca]	-4.21401	4.11328e-80	3.36448e-77	yes	down	11.7767	0.346667	20.23	8	7.1	0.23	0.43	0.38
FxaC_6g37620	FxaC_6g37620	PREDICTED: zinc transporter 4, chloroplastic [Fragaria vesca subsp. vesca]	3.79224	7.61348e-103	1.32099e-99	yes	up	1.63333	24.0333	1.73	1.57	1.6	27.24	22.69	22.17		FxaC_7g06020	FxaC_7g06020	PREDICTED: plastid division protein PDV2-like [Fragaria vesca subsp. vesca]	-2.25872	1.68944e-79	1.3435e-76	yes	down	95.1733	18.56	91.33	98.32	95.87	19.9	17.31	18.47
FxaC_25g23050	FxaC_25g23050	transcriptional activator Myb [Fragaria vesca]	3.77766	1.22802e-101	2.06802e-98	yes	up	3.13667	46.4233	2.19	3	4.22	41.8	41.49	55.98		FxaC_17g22970	FxaC_17g22970	PREDICTED: uncharacterized protein LOC101314284 [Fragaria vesca subsp. vesca]	-1.75756	1.42114e-77	1.0996e-74	yes	down	157.89	44.2	171.83	145.79	156.05	46.6	41.71	44.29
FxaC_23g60570	FxaC_23g60570	PREDICTED: zinc transporter 5-like [Fragaria vesca subsp. vesca]	2.71091	3.0333e-101	4.96222e-98	yes	up	9.54	61.4533	10.3	8.41	9.91	65.55	62.56	56.25		FxaC_4g28470	FxaC_4g28470	PREDICTED: GDSL esterase/lipase EXL3-like [Fragaria vesca subsp. vesca]	-2.84872	8.82892e-76	6.56516e-73	yes	down	26.9867	3.40333	24.81	31.55	24.6	3.15	3.32	3.74
FxaC_20g38460	FxaC_20g38460	PREDICTED: isoamylase 3, chloroplastic-like [Malus domestica]	2.48102	1.39463e-100	2.21812e-97	yes	up	7.07	39.0733	6.85	6.61	7.75	40.47	40.98	35.77		FxaC_11g08040	FxaC_11g08040	PREDICTED: ferredoxin--NADP reductase, root isozyme, chloroplastic [Fragaria vesca subsp. vesca]	-2.38494	1.24584e-75	9.1453e-73	yes	down	50.44	8.91667	43.78	55.94	51.6	8.96	9.08	8.71
FxaC_16g28840	FxaC_16g28840	PREDICTED: galactinol synthase 1 [Fragaria vesca subsp. vesca]	2.47165	1.70817e-99	2.5738e-96	yes	up	97.4967	533.4	102.28	80.94	109.27	537.5	583.53	479.17		FxaC_11g31880	FxaC_11g31880	PREDICTED: superoxide dismutase [Cu-Zn]	-2.14378	3.68398e-74	2.60412e-71	yes	down	90.3667	19.1567	87.55	97.03	86.52	16.74	19.96	20.77
FxaC_16g15620	FxaC_16g15620	PREDICTED: stem-specific protein TSJT1 isoform X2 [Fragaria vesca subsp. vesca]	2.20661	2.54471e-99	3.73596e-96	yes	up	28	126.4	29.55	27.44	27.01	124.47	134.43	120.3		FxaC_2g13450	FxaC_2g13450	PREDICTED: auxin-binding protein ABP19a-like [Fragaria vesca subsp. vesca]	-2.36619	8.63747e-74	6.03116e-71	yes	down	149.01	26.7467	133.69	174.75	138.59	27.43	26.93	25.88
FxaC_7g19490	FxaC_7g19490	PREDICTED: glutathione transferase GST 23-like [Fragaria vesca subsp. vesca]	2.2969	1.326e-94	1.80769e-91	yes	up	30.7	147.847	36.92	27.03	28.15	145.94	151	146.6		FxaC_3g08710	FxaC_3g08710	PREDICTED: auxin-binding protein ABP19a-like [Fragaria vesca subsp. vesca]	-2.20077	6.02443e-73	4.10644e-70	yes	down	189.303	38.49	167.49	222.89	177.53	40.84	38.43	36.2
FxaC_20g10750	FxaC_20g10750	PREDICTED: granule-bound starch synthase 1, chloroplastic/amyloplastic [Fragaria vesca subsp. vesca]	1.83261	1.86776e-91	2.32483e-88	yes	up	23.3033	80.9233	23.05	22.6	24.26	81.51	78.37	82.89		FxaC_6g31430	FxaC_6g31430	flavonol synthase [Fragaria x ananassa]	-2.46275	4.25997e-72	2.8362e-69	yes	down	38.9	6.51	40.35	40.51	35.84	7.51	5.77	6.25
FxaC_1g02920	FxaC_1g02920	PREDICTED: uncharacterized protein LOC101305100 [Fragaria vesca subsp. vesca]	3.50441	1.08193e-90	1.31805e-87	yes	up	2.33667	28.3433	2.36	1.56	3.09	27.82	27.45	29.76		FxaC_12g47470	FxaC_12g47470	Full=(3S,6E)-nerolidol synthase 1, chloroplastic; Short=FvNES1; Flags: Precursor	-2.36675	6.27383e-72	4.12897e-69	yes	down	41.6867	4.43333	45.13	44.98	34.95	4.64	4.56	4.1
FxaC_17g15360	FxaC_17g15360	PREDICTED: cytochrome P450 78A9-like [Fragaria vesca subsp. vesca]	3.06824	1.30457e-87	1.43646e-84	yes	up	10.2767	89.0633	11.5	8.9	10.43	68.07	76.52	122.6		FxaC_12g47190	FxaC_12g47190	uncharacterized protein LOC112173507 isoform X2 [Rosa chinensis]	-2.73182	1.46093e-70	9.19211e-68	yes	down	43.13	5.88667	38.19	43.47	47.73	6.56	6.81	4.29
FxaC_19g11020	FxaC_19g11020	PREDICTED: cytochrome P450 78A9-like [Fragaria vesca subsp. vesca]	2.57691	3.06246e-87	3.30844e-84	yes	up	9.68	57.7233	10.6	7.61	10.83	49.84	57.46	65.87		FxaC_28g38150	FxaC_28g38150	PREDICTED: vicianin hydrolase-like [Fragaria vesca subsp. vesca]	-2.47085	9.37996e-70	5.77493e-67	yes	down	126.627	21.1467	143.05	115.99	120.84	18.83	16.2	28.41
FxaC_20g00490	FxaC_20g00490	PREDICTED: carotenoid 9,10(9',10')-cleavage dioxygenase 1-like [Fragaria vesca subsp. vesca]	5.62397	7.2818e-84	7.18852e-81	yes	up	0.166667	14.6767	0.14	0.09	0.27	14.78	11.76	17.49		FxaC_17g22250	FxaC_17g22250	PREDICTED: beta-glucosidase 44-like [Fragaria vesca subsp. vesca]	-1.85697	5.39954e-68	3.09161e-65	yes	down	36.56	9.58333	34.17	37.77	37.74	8.79	8.89	11.07
FxaC_27g24280	FxaC_27g24280	PREDICTED: BURP domain-containing protein 3-like [Fragaria vesca subsp. vesca]	2.31787	3.68529e-83	3.51681e-80	yes	up	24.1233	118.58	26.83	21.28	24.26	103.17	131.69	120.88		FxaC_14g35710	FxaC_14g35710	PREDICTED: protein CHLOROPLAST IMPORT APPARATUS 2-like isoform X1 [Fragaria vesca subsp. vesca]	-1.70479	5.92522e-67	3.35901e-64	yes	down	39.7267	11.75	39.4	40.27	39.51	11.84	11.43	11.98
FxaC_2g28890	FxaC_2g28890	PREDICTED: inositol-3-phosphate synthase [Fragaria vesca subsp. vesca]	1.96154	5.16203e-83	4.84528e-80	yes	up	104.287	396.927	100.52	99.79	112.55	404.01	424.39	362.38		FxaC_8g15780	FxaC_8g15780	PREDICTED: 14 kDa proline-rich protein DC2.15-like [Fragaria vesca subsp. vesca]	-2.2088	7.70112e-67	4.32297e-64	yes	down	608.797	119.473	561.2	653.2	611.99	103.26	120.25	134.91
FxaC_15g03280	FxaC_15g03280	PREDICTED: galactinol synthase 1 [Fragaria vesca subsp. vesca]	2.16512	1.64118e-82	1.46827e-79	yes	up	49.32	217.377	49.43	43.71	54.82	217.5	239.79	194.84		FxaC_13g51580	FxaC_13g51580	PREDICTED: long-chain-alcohol oxidase FAO1 isoform X1 [Fragaria vesca subsp. vesca]	-2.79631	1.27765e-65	7.03409e-63	yes	down	13.24	1.71667	14.57	14.11	11.04	1.42	1.81	1.92
FxaC_27g26710	FxaC_27g26710	PREDICTED: BURP domain-containing protein 3-like [Fragaria vesca subsp. vesca]	1.98169	4.58496e-82	4.03879e-79	yes	up	22.4	86.56	24.65	21.68	20.87	84.46	80.24	94.98		FxaC_27g16900	FxaC_27g16900	PREDICTED: protein ECERIFERUM 1-like [Fragaria vesca subsp. vesca]	-2.98607	5.06044e-64	2.73345e-61	yes	down	23.4367	2.59	22.27	29.33	18.71	3.02	2.62	2.13
FxaC_24g38890	FxaC_24g38890	PREDICTED: boron transporter 4-like [Fragaria vesca subsp. vesca]	3.19326	4.90831e-82	4.25811e-79	yes	up	1.87667	17.71	1.5	1.76	2.37	16.9	19.63	16.6		FxaC_21g27910	FxaC_21g27910	PREDICTED: GDSL esterase/lipase APG [Fragaria vesca subsp. vesca]	-1.47171	5.49294e-64	2.93934e-61	yes	down	412.4	141.68	443.51	389.06	404.63	132.5	132.52	160.02
FxaC_20g07690	FxaC_20g07690	PREDICTED: BTB/POZ and TAZ domain-containing protein 1 isoform X2 [Fragaria vesca subsp. vesca]	2.65758	4.40565e-81	3.70962e-78	yes	up	6.44333	40.92	5.3	6.35	7.68	41.43	40.81	40.52		FxaC_13g53670	FxaC_13g53670	PREDICTED: transcription factor WER-like [Fragaria vesca subsp. vesca]	-3.89868	4.52145e-63	2.39708e-60	yes	down	10.12	0.523333	13.75	8.69	7.92	0.42	0.43	0.72
FxaC_18g46140	FxaC_18g46140	PREDICTED: legumain [Fragaria vesca subsp. vesca]	2.65288	8.11615e-80	6.54516e-77	yes	up	5.5	34.7	5.71	4.82	5.97	38.12	35.45	30.53		FxaC_24g48800	FxaC_24g48800	PREDICTED: putative laccase-9 [Fragaria vesca subsp. vesca]	-2.50494	1.11596e-62	5.86205e-60	yes	down	34.1967	5.52333	31.79	42.29	28.51	5.13	5.04	6.4
FxaC_23g33400	FxaC_23g33400	PREDICTED: probable serine/threonine-protein kinase WNK5 [Fragaria vesca subsp. vesca]	2.98661	5.49333e-79	4.30865e-76	yes	up	3.41	28.09	3.15	3.16	3.92	30.14	31.09	23.04		FxaC_23g34830	FxaC_23g34830	PREDICTED: uncharacterized protein LOC101311974 isoform X4 [Fragaria vesca subsp. vesca]	-4.14331	1.5027e-62	7.82183e-60	yes	down	19.54	0.82	21.55	22.03	15.04	0.57	0.73	1.16
FxaC_5g16750	FxaC_5g16750	PREDICTED: glutathione transferase GST 23-like [Fragaria vesca subsp. vesca]	3.90659	3.3769e-76	2.57802e-73	yes	up	1.93667	33.74	2.71	1.58	1.52	37.03	28.61	35.58		FxaC_6g07620	FxaC_6g07620	PREDICTED: plastid division protein PDV2-like [Fragaria vesca subsp. vesca]	-2.36569	2.58972e-62	1.33585e-59	yes	down	91.49	16.2233	88.39	91.69	94.39	18.5	17.39	12.78
FxaC_4g36340	FxaC_4g36340	PREDICTED: uncharacterized protein LOC101305100 [Fragaria vesca subsp. vesca]	2.35141	4.17034e-76	3.14186e-73	yes	up	5.77667	29.71	5.96	5.73	5.64	29.73	31.66	27.74		FxaC_2g09340	FxaC_2g09340	hypothetical protein AQUCO_02000073v1 [Aquilegia coerulea]	-2.06742	5.15425e-61	2.56624e-58	yes	down	350.607	78.41	304.77	392.76	354.29	67.22	72.73	95.28
FxaC_13g38070	FxaC_13g38070	PREDICTED: major allergen Pru ar 1-like [Fragaria vesca subsp. vesca]	2.35496	8.41609e-75	6.09975e-72	yes	up	71.15	358.337	84.1	54.51	74.84	324.53	318.39	432.09		FxaC_8g38340	FxaC_8g38340	PREDICTED: proline-rich protein 4-like isoform X2 [Fragaria vesca subsp. vesca]	-1.91773	5.89818e-61	2.91131e-58	yes	down	146.413	36.66	144.91	143.38	150.95	31.78	31.48	46.72
FxaC_25g35680	FxaC_25g35680	PREDICTED: protein LHY-like [Fragaria vesca subsp. vesca]	2.09405	3.24019e-74	2.31904e-71	yes	up	11.0167	47.16	12.29	9.26	11.5	44.22	51.31	45.95		FxaC_10g35700	FxaC_10g35700	PREDICTED: superoxide dismutase [Cu-Zn]	-1.96221	2.3272e-60	1.12923e-57	yes	down	199.473	47.96	182.01	227.16	189.25	52.76	43.33	47.79
FxaC_2g08800	FxaC_2g08800	PREDICTED: uncharacterized protein LOC101292045 [Fragaria vesca subsp. vesca]	2.91328	1.89403e-73	1.30658e-70	yes	up	4.49	35.3467	5.39	3.39	4.69	33.22	38.98	33.84		FxaC_22g44430	FxaC_22g44430	uncharacterized protein LOC112173507 isoform X2 [Rosa chinensis]	-2.63478	4.08495e-60	1.9491e-57	yes	down	35.2533	5.11667	35.14	33.01	37.61	6.26	4.94	4.15
FxaC_5g16730	FxaC_5g16730	probable glutathione S-transferase [Rosa chinensis]	2.63082	3.53569e-72	2.38168e-69	yes	up	3.18	19.7833	3.57	2.84	3.13	20.89	21.56	16.9		FxaC_11g24500	FxaC_11g24500	PREDICTED: fatty acyl-CoA reductase 3-like [Fragaria vesca subsp. vesca]	-1.72803	4.12367e-60	1.95131e-57	yes	down	43.7933	12.4933	43.39	44.78	43.21	12.71	12.09	12.68
FxaC_28g22220	FxaC_28g22220	PREDICTED: BURP domain-containing protein 3-like [Fragaria vesca subsp. vesca]	1.50177	2.16037e-71	1.40564e-68	yes	up	136.323	374.71	131.96	141.43	135.58	367.06	360.5	396.57		FxaC_17g55470	FxaC_17g55470	PREDICTED: nitrate reductase [NADH]	-1.79442	7.00109e-59	3.13173e-56	yes	down	119.023	32.4133	105.05	118.77	133.25	33.13	33.67	30.44
FxaC_6g43450	FxaC_6g43450	PREDICTED: gibberellin-regulated protein 1 [Fragaria vesca subsp. vesca]	2.65693	4.32525e-71	2.7826e-68	yes	up	46.65	301.997	57.17	31.23	51.55	292.39	329.59	284.01		FxaC_9g09940	FxaC_9g09940	PREDICTED: probable fatty acyl-CoA reductase 4 isoform X1 [Fragaria vesca subsp. vesca]	-1.68583	1.69021e-58	7.50205e-56	yes	down	90.4933	26.6767	89.35	98.13	84	24.31	26.15	29.57
FxaC_2g06360	FxaC_2g06360	PREDICTED: probable strigolactone esterase D14 homolog [Fragaria vesca subsp. vesca]	2.79138	6.90569e-71	4.39333e-68	yes	up	4.95	34.8967	4.87	3.98	6	35.12	34.34	35.23		FxaC_15g02510	FxaC_15g02510	PREDICTED: MLP-like protein 423 [Fragaria vesca subsp. vesca]	-1.9803	4.20244e-58	1.82287e-55	yes	down	185.4	43.8333	200.07	194.47	161.66	45.84	36.21	49.45
FxaC_28g14990	FxaC_28g14990	PREDICTED: protein LHY-like [Fragaria vesca subsp. vesca]	2.03923	1.91889e-70	1.19424e-67	yes	up	3.38333	14.1967	3.55	3.02	3.58	12.64	15.38	14.57		FxaC_16g19200	FxaC_16g19200	PREDICTED: very-long-chain 3-oxoacyl-CoA reductase 1-like [Fragaria vesca subsp. vesca]	-4.15914	1.05185e-57	4.46118e-55	yes	down	16.28	0.643333	14.1	21.4	13.34	0.62	0.67	0.64
FxaC_14g03560	FxaC_14g03560	PREDICTED: galactinol synthase 1 [Fragaria vesca subsp. vesca]	2.39555	1.63961e-69	9.98715e-67	yes	up	159.43	839.03	165.31	121.95	191.03	897.63	895.06	724.4		FxaC_24g06350	FxaC_24g06350	PREDICTED: GDSL esterase/lipase At5g33370-like [Fragaria vesca subsp. vesca]	-3.76369	1.15442e-57	4.8602e-55	yes	down	18.85	1.09	17.55	24.53	14.47	0.69	1.18	1.4
FxaC_6g24270	FxaC_6g24270	hypothetical protein CUMW_050100 [Citrus unshiu]	3.31312	1.79523e-69	1.08199e-66	yes	up	1.71667	18.3567	2.03	1.61	1.51	17.84	17.08	20.15		FxaC_23g06100	FxaC_23g06100	PREDICTED: GDSL esterase/lipase APG [Fragaria vesca subsp. vesca]	-1.38207	9.7934e-57	3.97688e-54	yes	down	925.21	336.99	1019.51	843.34	912.78	322.47	314.43	374.07
FxaC_25g56290	FxaC_25g56290	PREDICTED: uncharacterized protein LOC101296040 [Fragaria vesca subsp. vesca]	2.06031	2.79541e-69	1.66726e-66	yes	up	17.0433	69.7967	18.15	17.28	15.7	68.45	73.63	67.31		FxaC_6g01170	FxaC_6g01170	PREDICTED: proline-rich protein 4-like isoform X3 [Fragaria vesca subsp. vesca]	-2.15371	1.04602e-56	4.21773e-54	yes	down	266.887	55.9167	266.16	265.96	268.54	43.49	52.85	71.41
FxaC_24g48070	FxaC_24g48070	PREDICTED: zinc transporter 5-like [Fragaria vesca subsp. vesca]	2.53035	5.41532e-69	3.19655e-66	yes	up	19.6833	113.733	25.51	14.09	19.45	111.47	121.82	107.91		FxaC_15g06410	FxaC_15g06410	expansin [Fragaria x ananassa]	-1.86758	1.55006e-56	6.16331e-54	yes	down	544.763	179.327	557.66	519.53	557.1	177.19	147.46	213.33
FxaC_24g26720	FxaC_24g26720	polyphenol oxidase 2, partial [Fragaria pentaphylla]	1.91875	2.29485e-68	1.34078e-65	yes	up	27.9167	103.57	32.1	23.51	28.14	99.27	94.47	116.97		FxaC_24g22020	FxaC_24g22020	PREDICTED: aquaporin TIP1-1-like [Fragaria vesca subsp. vesca]	-1.98934	1.67872e-56	6.62887e-54	yes	down	139.167	32.8833	144.91	135.11	137.48	28.7	27.48	42.47
FxaC_3g25010	FxaC_3g25010	PREDICTED: uncharacterized protein LOC101303450 [Fragaria vesca subsp. vesca]	2.00916	3.43549e-68	1.98693e-65	yes	up	26.3267	100.803	23.2	27.9	27.88	104.98	104.17	93.26		FxaC_7g07730	FxaC_7g07730	probable long-chain-alcohol O-fatty-acyltransferase 5 [Rosa chinensis]	-2.78605	2.33235e-56	9.1468e-54	yes	down	28.12	3.61333	28.94	31.41	24.01	3.63	3.52	3.69
FxaC_24g47800	FxaC_24g47800	PREDICTED: protein TRANSPARENT TESTA 12-like [Fragaria vesca subsp. vesca]	2.8782	2.18442e-66	1.2143e-63	yes	up	2.32333	17.8667	2.17	2.77	2.03	16.05	15.14	22.41		FxaC_23g57820	FxaC_23g57820	hypothetical protein CUMW_162280 [Citrus unshiu]	-1.94305	2.8975e-56	1.12859e-53	yes	down	53.4867	13.24	54.25	54.91	51.3	12.99	10.69	16.04
FxaC_28g22300	FxaC_28g22300	cyclic nucleotide-gated ion channel 1-like [Rosa chinensis]	2.40449	2.34171e-65	1.27694e-62	yes	up	13.9233	71.45	17.12	10.67	13.98	57.8	75.47	81.08		FxaC_10g05090	FxaC_10g05090	PREDICTED: L-ascorbate oxidase homolog [Fragaria vesca subsp. vesca]	-2.59789	6.5546e-56	2.53579e-53	yes	down	29.43	4.41333	26.65	36.8	24.84	4.78	3.41	5.05
FxaC_12g33230	FxaC_12g33230	PREDICTED: LOW QUALITY PROTEIN: cytochrome P450 CYP72A219-like [Fragaria vesca subsp. vesca]	4.36892	3.62279e-62	1.85205e-59	yes	up	0.443333	12.21	0.39	0.36	0.58	14.19	12.6	9.84		FxaC_22g23700	FxaC_22g23700	PREDICTED: GDSL esterase/lipase APG [Fragaria vesca subsp. vesca]	-1.67001	6.66988e-56	2.56307e-53	yes	down	101.737	30.2333	112.62	97.11	95.48	26.34	30.27	34.09
FxaC_12g29310	FxaC_12g29310	metallothionein-like protein [Fragaria vesca]	3.66583	4.87998e-62	2.47268e-59	yes	up	95.2667	1366.39	104.14	66.36	115.3	1470.93	1388.29	1239.94		FxaC_14g06500	FxaC_14g06500	expansin [Fragaria x ananassa]	-1.22177	4.43555e-55	1.62799e-52	yes	down	533.67	218.497	536.36	515.47	549.18	219.8	212.04	223.65
FxaC_25g31880	FxaC_25g31880	PREDICTED: dehydration-responsive protein RD22-like [Fragaria vesca subsp. vesca]	1.52895	5.88457e-62	2.95555e-59	yes	up	120.27	339.17	133.93	116.14	110.74	305.82	346.44	365.25		FxaC_14g38150	FxaC_14g38150	PREDICTED: probable pectate lyase 8 [Fragaria vesca subsp. vesca]	-1.8394	4.43531e-55	1.62799e-52	yes	down	29.5267	7.72667	30.1	29.02	29.46	6.89	6.99	9.3
FxaC_11g18400	FxaC_11g18400	PREDICTED: probable aminotransferase TAT2 [Fragaria vesca subsp. vesca]	2.42476	1.04606e-60	5.11915e-58	yes	up	5.99333	33.68	6.73	5.12	6.13	37.47	34.42	29.15		FxaC_5g41990	FxaC_5g41990	PREDICTED: proline-rich protein 4-like isoform X1 [Fragaria vesca subsp. vesca]	-2.07056	1.06914e-54	3.8744e-52	yes	down	267.077	61.09	265.97	269.4	265.86	48.81	52.93	81.53
FxaC_16g22550	FxaC_16g22550	PREDICTED: protein CHUP1, chloroplastic [Fragaria vesca subsp. vesca]	1.6988	3.78462e-60	1.82098e-57	yes	up	14.5333	46.0367	14.84	13.64	15.12	47.9	48.25	41.96		FxaC_22g70970	FxaC_22g70970	PREDICTED: GDSL esterase/lipase At5g33370-like [Fragaria vesca subsp. vesca]	-2.72283	4.89521e-54	1.71954e-51	yes	down	51.0333	6.94	44.95	63.42	44.73	6.23	5.16	9.43
FxaC_7g39510	FxaC_7g39510	PREDICTED: 1,4-alpha-glucan-branching enzyme 1, chloroplastic/amyloplastic-like [Fragaria vesca subsp. vesca]	1.94348	5.09133e-60	2.38946e-57	yes	up	8.81667	32.72	9.43	8.51	8.51	31.99	34.51	31.66		FxaC_25g49890	FxaC_25g49890	LOW QUALITY PROTEIN: uncharacterized protein LOC112167556 [Rosa chinensis]	-2.73837	9.91773e-54	3.46256e-51	yes	down	15.22	1.21	16.36	16.3	13	1.25	1.22	1.16
FxaC_16g16310	FxaC_16g16310	PREDICTED: endo-1,3;1,4-beta-D-glucanase-like [Fragaria vesca subsp. vesca]	1.74698	6.55423e-60	3.05102e-57	yes	up	64.7033	215.933	68.44	58.28	67.39	217.71	236.84	193.25		FxaC_20g40790	FxaC_20g40790	PREDICTED: probable glycerol-3-phosphate acyltransferase 3 [Fragaria vesca subsp. vesca]	-3.77058	2.72065e-53	9.32792e-51	yes	down	7.88667	0.45	8.56	6.99	8.11	0.61	0.25	0.49
FxaC_24g13940	FxaC_24g13940	PREDICTED: probable serine/threonine-protein kinase WNK5 [Fragaria vesca subsp. vesca]	1.91409	8.06516e-60	3.72409e-57	yes	up	26.4433	97.8467	28.41	21.86	29.06	96.39	107.64	89.51		FxaC_26g24730	FxaC_26g24730	PREDICTED: cytosolic sulfotransferase 15-like [Fragaria vesca subsp. vesca]	-3.62292	3.39395e-53	1.15671e-50	yes	down	13.35	0.846667	15.93	12.08	12.04	0.52	0.83	1.19
FxaC_3g25020	FxaC_3g25020	PREDICTED: inositol-3-phosphate synthase [Fragaria vesca subsp. vesca]	1.73955	9.33323e-60	4.27514e-57	yes	up	135.677	442.303	133.59	122.8	150.64	457.05	469.78	400.08		FxaC_28g04380	FxaC_28g04380	PREDICTED: BAHD acyltransferase DCR [Fragaria vesca subsp. vesca]	-1.98501	4.63164e-53	1.55996e-50	yes	down	77.02	18.2767	73.41	79.43	78.22	16.87	14.69	23.27
FxaC_13g08160	FxaC_13g08160	PREDICTED: 26S proteasome non-ATPase regulatory subunit 10 [Fragaria vesca subsp. vesca]	1.44756	2.59353e-59	1.17856e-56	yes	up	24.9067	81.5333	25.73	24.6	24.39	81.56	83.1	79.94		FxaC_8g02690	FxaC_8g02690	flavonol synthase [Fragaria x ananassa]	-2.18613	2.8609e-52	9.46859e-50	yes	down	36.47	7.39667	39.05	38.52	31.84	7.92	6.71	7.56
FxaC_19g35610	FxaC_19g35610	uncharacterized protein LOC112177316 [Rosa chinensis]	3.732	2.70708e-59	1.22046e-56	yes	up	0.32	4.96667	0.39	0.29	0.28	4.63	5.7	4.57		FxaC_13g35900	FxaC_13g35900	CASP-like protein 1E1 [Rosa chinensis]	-1.89502	8.15076e-52	2.66679e-49	yes	down	52.8867	13.2567	58	52.1	48.56	12.52	13.65	13.6
FxaC_21g57590	FxaC_21g57590	PREDICTED: mitoferrin-like [Fragaria vesca subsp. vesca]	3.88473	2.55349e-58	1.12466e-55	yes	up	0.4	7.16667	0.32	0.47	0.41	7.33	7.84	6.33		FxaC_22g63830	FxaC_22g63830	Dehydroquinase class I [Corchorus capsularis]	-2.32002	1.13789e-50	3.63978e-48	yes	down	46.3933	8.23333	44.22	56.54	38.42	7.9	6.53	10.27
FxaC_1g11630	FxaC_1g11630	chitinase [Fragaria x ananassa]	2.10483	3.33618e-58	1.45816e-55	yes	up	38.6367	142.89	42.61	28.94	44.36	117.67	154.34	156.66		FxaC_9g18720	FxaC_9g18720	PREDICTED: superoxide dismutase [Cu-Zn]	-1.96791	6.07681e-50	1.90131e-47	yes	down	62.1067	14.7833	56.89	68.32	61.11	15.47	14.7	14.18
FxaC_25g32850	FxaC_25g32850	PREDICTED: LOW QUALITY PROTEIN: chitinase 1-like [Ziziphus jujuba]	2.52063	4.38927e-58	1.8896e-55	yes	up	11.2267	65.7633	13.07	9.3	11.31	62.84	48.14	86.31		FxaC_14g04040	FxaC_14g04040	PREDICTED: adagio protein 3 [Fragaria vesca subsp. vesca]	-1.56787	6.18479e-50	1.92458e-47	yes	down	33.3067	10.6333	32.87	33.81	33.24	10.61	10.92	10.37
FxaC_28g01710	FxaC_28g01710	PREDICTED: metal-nicotianamine transporter YSL3 isoform X2 [Fragaria vesca subsp. vesca]	1.64502	9.29297e-58	3.9708e-55	yes	up	14.35	43.87	13.6	13.73	15.72	41.48	46.53	43.6		FxaC_1g33400	FxaC_1g33400	PREDICTED: long chain acyl-CoA synthetase 1-like [Fragaria vesca subsp. vesca]	-1.53052	7.10389e-49	2.14077e-46	yes	down	45.8467	15.0467	47.35	48	42.19	14.16	16.02	14.96
FxaC_13g10950	FxaC_13g10950	PREDICTED: leucoanthocyanidin reductase-like [Fragaria vesca subsp. vesca]	2.45316	1.36789e-57	5.71689e-55	yes	up	9.49	52.92	9.06	8.52	10.89	48.99	41.21	68.56		FxaC_21g55620	FxaC_21g55620	PREDICTED: protein SRG1-like [Fragaria vesca subsp. vesca]	-2.7411	2.31322e-48	6.86258e-46	yes	down	9.26	1.20667	9.49	8.93	9.36	1.04	1.43	1.15
FxaC_12g25750	FxaC_12g25750	uncharacterized protein LOC112177316 [Rosa chinensis]	3.84308	2.24796e-57	9.32693e-55	yes	up	0.266667	4.63667	0.36	0.11	0.33	4.25	5.41	4.25		FxaC_22g63890	FxaC_22g63890	PREDICTED: TMV resistance protein N-like isoform X1 [Fragaria vesca subsp. vesca]	-2.83138	3.26079e-48	9.62386e-46	yes	down	5.35667	0.653333	6.1	4.11	5.86	0.84	0.6	0.52
FxaC_23g11870	FxaC_23g11870	PREDICTED: protein ASPARTIC PROTEASE IN GUARD CELL 2-like [Fragaria vesca subsp. vesca]	2.07892	5.18062e-57	2.134e-54	yes	up	21.1167	88.2367	21.09	17.9	24.36	82.87	102.29	79.55		FxaC_16g05480	FxaC_16g05480	PREDICTED: probable pectate lyase 8 [Fragaria vesca subsp. vesca]	-1.54027	3.455e-48	1.01448e-45	yes	down	69.2833	22.6567	73.63	63.7	70.52	21.12	20.12	26.73
FxaC_19g07330	FxaC_19g07330	hypothetical protein CUMW_103260 [Citrus unshiu]	2.14279	5.63697e-57	2.3054e-54	yes	up	3.80333	16.6733	4.55	3.18	3.68	15.36	18.01	16.65		FxaC_25g61740	FxaC_25g61740	PREDICTED: probable plastid-lipid-associated protein 14, chloroplastic [Fragaria vesca subsp. vesca]	-2.06931	4.56081e-48	1.33234e-45	yes	down	40.7833	10.1	52.33	29.76	40.26	9.02	9.92	11.36
FxaC_23g49970	FxaC_23g49970	ATPase 4, plasma membrane-type -like protein [Gossypium arboreum]	2.2089	1.38792e-56	5.5572e-54	yes	up	4.40667	24.2733	5.61	3.01	4.6	25.25	26.01	21.56		FxaC_17g15270	FxaC_17g15270	PREDICTED: uncharacterized protein LOC101303763 [Fragaria vesca subsp. vesca]	-1.80008	1.00747e-47	2.86989e-45	yes	down	18.2733	4.92667	18.55	17.64	18.63	4.92	4.84	5.02
FxaC_16g30480	FxaC_16g30480	PREDICTED: probable inactive 2-oxoglutarate-dependent dioxygenase AOP2 [Fragaria vesca subsp. vesca]	2.92161	1.2262e-55	4.68057e-53	yes	up	3.36	26.91	2.42	3.41	4.25	29.15	27.92	23.66		FxaC_7g40360	FxaC_7g40360	PREDICTED: GDSL esterase/lipase EXL3-like [Fragaria vesca subsp. vesca]	-1.75075	1.42406e-47	4.01661e-45	yes	down	75.0767	21.02	77.47	67.54	80.22	18.35	19.1	25.61
FxaC_3g21510	FxaC_3g21510	PREDICTED: uncharacterized protein LOC101307152 isoform X1 [Fragaria vesca subsp. vesca]	1.7699	1.69355e-55	6.4217e-53	yes	up	17.98	53.3	16.75	17.44	19.75	48.26	58.72	52.92		FxaC_19g07740	FxaC_19g07740	PREDICTED: GDSL esterase/lipase At3g48460 [Fragaria vesca subsp. vesca]	-2.10271	2.56999e-47	7.21323e-45	yes	down	16.24	3.50333	15.54	17.25	15.93	3.29	3.74	3.48
FxaC_26g08010	FxaC_26g08010	PREDICTED: gibberellin 20 oxidase 1 [Fragaria vesca subsp. vesca]	2.39361	1.95682e-55	7.37117e-53	yes	up	6.38333	33.7333	5.99	5.03	8.13	34.03	35.58	31.59		FxaC_23g29050	FxaC_23g29050	expansin A1 [Fragaria chiloensis subsp. chiloensis]	-1.74436	7.36984e-47	2.04842e-44	yes	down	194.953	54.9067	208.16	183.24	193.46	52.85	43.05	68.82
FxaC_14g22500	FxaC_14g22500	PREDICTED: pyruvate, phosphate dikinase 2 [Fragaria vesca subsp. vesca]	2.19757	2.26194e-55	8.46482e-53	yes	up	4.59	20.9333	5.31	3.63	4.83	22.31	21.86	18.63		FxaC_16g29680	FxaC_16g29680	uncharacterized protein LOC112173507 isoform X2 [Rosa chinensis]	-5.47208	1.06695e-46	2.93702e-44	yes	down	3.49	0	3.82	3.13	3.52	0	0	0
FxaC_5g43770	FxaC_5g43770	PREDICTED: probable sucrose-phosphate synthase 4 [Fragaria vesca subsp. vesca]	1.82792	2.73659e-55	1.01746e-52	yes	up	29.1833	101.743	27.7	26.95	32.9	103.36	111.99	89.88		FxaC_28g08390	FxaC_28g08390	expansin A2 [Fragaria chiloensis]	-1.81829	1.14057e-46	3.12467e-44	yes	down	75.2367	19.96	88.57	61.83	75.31	18.92	18.24	22.72
FxaC_22g61170	FxaC_22g61170	PREDICTED: nicotianamine synthase [Fragaria vesca subsp. vesca]	3.55859	5.68606e-55	2.07367e-52	yes	up	1.76667	23.5	2.37	0.83	2.1	24.59	22.92	22.99		FxaC_24g18100	FxaC_24g18100	NAD(P)-linked oxidoreductase superfamily protein, putative isoform 1 [Theobroma cacao]	-2.0736	1.2611e-46	3.42212e-44	yes	down	35.1033	7.58667	31.86	38.88	34.57	8.55	5.63	8.58
FxaC_7g43100	FxaC_7g43100	Cytochrome P450 [Macleaya cordata]	3.13269	1.82623e-54	6.57638e-52	yes	up	0.473333	4.53333	0.37	0.36	0.69	4.39	4.69	4.52		FxaC_4g31810	FxaC_4g31810	hypothetical protein GOBAR_AA33812 [Gossypium barbadense]	-1.70583	1.34202e-46	3.62452e-44	yes	down	740.467	232.503	660.48	867.06	693.86	245.63	232.7	219.18
FxaC_6g46840	FxaC_6g46840	PREDICTED: protein ASPARTIC PROTEASE IN GUARD CELL 2-like [Fragaria vesca subsp. vesca]	1.58741	1.95016e-54	6.97877e-52	yes	up	56.1367	167.327	56.87	48.23	63.31	164.56	170.94	166.48		FxaC_10g03810	FxaC_10g03810	PREDICTED: (3S,6E)-nerolidol synthase 1, chloroplastic-like isoform X1 [Fragaria vesca subsp. vesca]	-1.94079	1.58148e-46	4.23134e-44	yes	down	24.2233	5.42333	24.09	23.06	25.52	4.9	6.32	5.05
FxaC_14g19500	FxaC_14g19500	PREDICTED: major allergen Pru ar 1-like [Fragaria vesca subsp. vesca]	2.2351	2.91337e-54	1.03609e-51	yes	up	145.9	682.933	184.12	97.68	155.9	650.2	693	705.6		FxaC_27g30160	FxaC_27g30160	PREDICTED: two-component response regulator-like PRR95 isoform X1 [Fragaria vesca subsp. vesca]	-1.35049	5.09443e-46	1.35043e-43	yes	down	50.07	18.6567	52.58	48	49.63	17.73	19.52	18.72
FxaC_18g05080	FxaC_18g05080	PREDICTED: isoamylase 3, chloroplastic [Fragaria vesca subsp. vesca]	1.65343	3.08471e-54	1.09025e-51	yes	up	13.5733	41.6467	14.95	12.5	13.27	42.16	44.04	38.74		FxaC_8g08040	FxaC_8g08040	PREDICTED: GDSL esterase/lipase EXL3-like [Fragaria vesca subsp. vesca]	-2.07539	6.23423e-46	1.64495e-43	yes	down	37.9133	8.31667	42.45	37.36	33.93	10.1	7.59	7.26
FxaC_7g43980	FxaC_7g43980	PREDICTED: protein ASPARTIC PROTEASE IN GUARD CELL 2-like [Fragaria vesca subsp. vesca]	1.38809	2.24311e-53	7.78387e-51	yes	up	61.7967	156.927	65.02	55.75	64.62	148.83	161.34	160.61		FxaC_17g19770	FxaC_17g19770	PREDICTED: gibberellin-regulated protein 6 [Fragaria vesca subsp. vesca]	-2.61262	5.17464e-45	1.3529e-42	yes	down	34.2667	4.94	39.77	29.08	33.95	4.58	5.07	5.17
FxaC_1g25410	FxaC_1g25410	PREDICTED: uncharacterized protein LOC101303450 [Fragaria vesca subsp. vesca]	2.10074	2.62161e-53	9.0425e-51	yes	up	8.07333	34.3233	9.21	7.45	7.56	35.11	34.26	33.6		FxaC_13g51450	FxaC_13g51450	None	-2.28285	1.01684e-44	2.61083e-42	yes	down	33.9433	6.01333	33.24	29.74	38.85	5.8	4.68	7.56
FxaC_3g03800	FxaC_3g03800	PREDICTED: uncharacterized protein LOC101305100 [Fragaria vesca subsp. vesca]	2.35518	4.62593e-53	1.55996e-50	yes	up	9.54333	49.2967	11.84	6.69	10.1	49.53	52.18	46.18		FxaC_10g27600	FxaC_10g27600	PREDICTED: fatty acyl-CoA reductase 3-like [Fragaria vesca subsp. vesca]	-3.88795	1.07415e-44	2.74565e-42	yes	down	6.80667	0.316667	6.07	8.24	6.11	0.37	0.38	0.2
FxaC_24g49150	FxaC_24g49150	PREDICTED: probable E3 ubiquitin-protein ligase XERICO [Fragaria vesca subsp. vesca]	2.39663	7.83742e-53	2.62425e-50	yes	up	7.69667	49.93	6.29	8.62	8.18	53.5	50.11	46.18		FxaC_1g08940	FxaC_1g08940	PREDICTED: auxin-binding protein ABP19a [Fragaria vesca subsp. vesca]	-1.59303	1.86832e-44	4.73338e-42	yes	down	192.873	60.34	175.42	222.09	181.11	62.87	60.34	57.81
FxaC_2g27070	FxaC_2g27070	PREDICTED: protein TRANSPARENT TESTA 12-like [Fragaria vesca subsp. vesca]	2.99219	2.48944e-52	8.28709e-50	yes	up	1.43333	12.16	1.94	0.85	1.51	11.69	12.35	12.44		FxaC_2g38480	FxaC_2g38480	CoA ligase [Fragaria x ananassa]	-2.71158	2.02213e-44	5.10049e-42	yes	down	9.50667	1.28	8.64	9.82	10.06	1.09	1.17	1.58
FxaC_9g18370	FxaC_9g18370	PREDICTED: uncharacterized protein LOC101298572 [Fragaria vesca subsp. vesca]	1.3939	3.75125e-52	1.2344e-49	yes	up	80.2267	203.907	85.95	73.92	80.81	194.67	209.89	207.16		FxaC_5g00220	FxaC_5g00220	PREDICTED: subtilisin-like protease [Fragaria vesca subsp. vesca]	-1.63714	2.18436e-44	5.46158e-42	yes	down	35.79	10.8933	34.2	36.43	36.74	9.25	10.73	12.7
FxaC_20g19160	FxaC_20g19160	PREDICTED: methylecgonone reductase-like [Fragaria vesca subsp. vesca]	2.45233	5.59271e-51	1.81944e-48	yes	up	5.52	30.9567	5.9	4.51	6.15	24.43	27.81	40.63		FxaC_15g34490	FxaC_15g34490	PREDICTED: probable pectate lyase 8 [Fragaria vesca subsp. vesca]	-1.7232	5.15481e-44	1.28326e-41	yes	down	96.6567	27.6667	103.32	89.83	96.82	24.24	23.03	35.73
FxaC_1g09310	FxaC_1g09310	PREDICTED: thiol protease aleurain-like [Fragaria vesca subsp. vesca]	1.55581	6.07027e-51	1.96365e-48	yes	up	158.78	453.757	172.82	134.89	168.63	445.67	485.5	430.1		FxaC_7g28200	FxaC_7g28200	PREDICTED: uncharacterized protein LOC101304340 [Fragaria vesca subsp. vesca]	-1.25803	9.55474e-44	2.36829e-41	yes	down	51.5067	20.5267	55.36	47.6	51.56	21.03	19.78	20.77
FxaC_15g10270	FxaC_15g10270	beta-amyrin 28-oxidase-like isoform X1 [Rosa chinensis]	5.1743	8.82534e-51	2.83883e-48	yes	up	3.19333	13.7933	8.18	0	1.4	16.79	7.14	17.45		FxaC_4g35820	FxaC_4g35820	PREDICTED: ABC transporter G family member 32 isoform X2 [Fragaria vesca subsp. vesca]	-1.48412	1.02006e-43	2.51748e-41	yes	down	13.9267	4.73667	13.78	13.87	14.13	4.4	4.5	5.31
FxaC_16g16730	FxaC_16g16730	PREDICTED: pyruvate, phosphate dikinase 2 [Fragaria vesca subsp. vesca]	1.96575	1.42026e-50	4.51776e-48	yes	up	8.69333	33.5267	9.25	6.97	9.86	34.79	35.82	29.97		FxaC_18g43650	FxaC_18g43650	PREDICTED: cytochrome P450 86A7 [Fragaria vesca subsp. vesca]	-1.56	1.37593e-43	3.38119e-41	yes	down	46.1933	15.2633	43.78	46.93	47.87	14.51	13.73	17.55
FxaC_26g02750	FxaC_26g02750	PREDICTED: alcohol dehydrogenase-like 1 [Fragaria vesca subsp. vesca]	3.58757	1.92807e-50	6.09918e-48	yes	up	1.16	16.46	1.49	0.59	1.4	15.87	11.93	21.58		FxaC_7g00990	FxaC_7g00990	PREDICTED: proline-rich protein 4-like [Juglans regia]	-1.68923	4.39116e-43	1.06086e-40	yes	down	83.3067	24.6467	84.75	84.05	81.12	24.25	20.1	29.59
FxaC_12g41100	FxaC_12g41100	PREDICTED: uncharacterized protein LOC101301179 [Fragaria vesca subsp. vesca]	1.53725	2.31983e-50	7.29817e-48	yes	up	125.38	352.12	127.92	120.73	127.49	375.29	364.98	316.09		FxaC_26g34040	FxaC_26g34040	PREDICTED: cytochrome P450 77A3-like [Fragaria vesca subsp. vesca]	-1.63912	6.06168e-43	1.44014e-40	yes	down	43.86	13.29	46.69	42.71	42.18	13.66	11.05	15.16
FxaC_26g16440	FxaC_26g16440	PREDICTED: uncharacterized protein LOC101296040 [Fragaria vesca subsp. vesca]	1.95245	1.1972e-49	3.7053e-47	yes	up	32.4367	152.89	38.05	27.96	31.3	173.68	165.48	119.51		FxaC_26g36910	FxaC_26g36910	PREDICTED: cytosolic sulfotransferase 15-like [Fragaria vesca subsp. vesca]	-3.30811	7.1559e-43	1.68611e-40	yes	down	13.0867	1.04333	13.85	13.94	11.47	1.25	0.84	1.04
FxaC_7g00220	FxaC_7g00220	aldo/keto reductase [Fragaria x ananassa]	2.31987	1.23963e-49	3.81599e-47	yes	up	6.84667	34.1267	7.17	6.75	6.62	32.96	26.15	43.27		FxaC_24g41230	FxaC_24g41230	PREDICTED: GDSL esterase/lipase APG [Fragaria vesca subsp. vesca]	-1.17414	1.24391e-42	2.90704e-40	yes	down	412.653	174.59	440.67	388.56	408.73	163.06	164.52	196.19
FxaC_20g32320	FxaC_20g32320	PREDICTED: potassium channel AKT2/3 [Fragaria vesca subsp. vesca]	1.6195	1.27441e-49	3.90207e-47	yes	up	12.2033	36.5567	12.01	11.33	13.27	37.46	38.49	33.72		FxaC_10g43490	FxaC_10g43490	PREDICTED: omega-3 fatty acid desaturase, endoplasmic reticulum [Fragaria vesca subsp. vesca]	-1.36529	1.32808e-42	3.09114e-40	yes	down	70.9967	26.2467	69.22	76.49	67.28	25.5	24.9	28.34
FxaC_14g19780	FxaC_14g19780	PREDICTED: major allergen Pru ar 1-like [Fragaria vesca subsp. vesca]	2.87137	1.63562e-49	4.98143e-47	yes	up	18.9433	144.53	24.7	11.73	20.4	112.71	142.83	178.05		FxaC_13g11580	FxaC_13g11580	PREDICTED: alpha-xylosidase 1 [Fragaria vesca subsp. vesca]	-1.93217	2.84724e-42	6.57356e-40	yes	down	13.33	3.26667	13.49	14.3	12.2	2.81	2.87	4.12
FxaC_7g19470	FxaC_7g19470	PREDICTED: glutathione transferase GST 23-like [Fragaria vesca subsp. vesca]	1.88201	4.85202e-49	1.4699e-46	yes	up	137.273	492.15	171.73	105.27	134.82	482.54	528.9	465.01		FxaC_25g45760	FxaC_25g45760	PREDICTED: expansin-A10 [Fragaria vesca subsp. vesca]	-1.7653	4.91021e-42	1.12458e-39	yes	down	162.973	44.85	192.21	126.16	170.55	45	38.2	51.35
FxaC_24g15120	FxaC_24g15120	PREDICTED: mitoferrin-like [Fragaria vesca subsp. vesca]	4.47094	1.83461e-48	5.49971e-46	yes	up	0.343333	13.57	0.22	0.42	0.39	14.73	14.51	11.47		FxaC_28g29390	FxaC_28g29390	PREDICTED: protein ECERIFERUM 1-like [Fragaria vesca subsp. vesca]	-2.319	5.64434e-42	1.28756e-39	yes	down	19.3633	3.52	19.65	23.94	14.5	3.48	3.19	3.89
FxaC_21g05200	FxaC_21g05200	PREDICTED: phosphoglucan phosphatase LSF1, chloroplastic [Fragaria vesca subsp. vesca]	2.36103	2.23313e-48	6.6595e-46	yes	up	5.63	17.3667	3.88	7.37	5.64	18.09	17.2	16.81		FxaC_8g31830	FxaC_8g31830	PREDICTED: long chain acyl-CoA synthetase 2 [Fragaria vesca subsp. vesca]	-1.36857	6.66286e-42	1.51387e-39	yes	down	34.9033	12.8867	35.4	36.05	33.26	11.46	13.34	13.86
FxaC_20g14690	FxaC_20g14690	flavonoid 3'-hydroxylase [Fragaria x ananassa]	2.14076	5.31142e-48	1.54374e-45	yes	up	7.85	34.8967	8.02	6.81	8.72	29.39	29.36	45.94		FxaC_9g06880	FxaC_9g06880	PREDICTED: probable galactinol--sucrose galactosyltransferase 1 [Fragaria vesca subsp. vesca]	-3.02808	8.54127e-42	1.92538e-39	yes	down	5.47	0.56	5.61	5.55	5.25	0.51	0.44	0.73
FxaC_16g23160	FxaC_16g23160	PREDICTED: S-adenosylmethionine decarboxylase proenzyme [Fragaria vesca subsp. vesca]	1.23655	6.6866e-48	1.93361e-45	yes	up	57.1567	130.427	59.16	56.96	55.35	127.66	133.26	130.36		FxaC_20g30920	FxaC_20g30920	PREDICTED: NAC domain-containing protein 48 [Fragaria vesca subsp. vesca]	-1.76601	8.69951e-42	1.95337e-39	yes	down	17.6533	4.86667	18.31	16.74	17.91	4.81	4.97	4.82
FxaC_20g35570	FxaC_20g35570	PREDICTED: putative 12-oxophytodienoate reductase 11 [Fragaria vesca subsp. vesca]	2.32531	9.18605e-48	2.64304e-45	yes	up	3.92	19.71	4.02	3.37	4.37	18.63	17.22	23.28		FxaC_24g50710	FxaC_24g50710	gdsl esterase/lipase [Quercus suber]	-1.72482	1.25882e-41	2.80452e-39	yes	down	85.6967	24.4833	87.42	88.61	81.06	22.97	19.04	31.44
FxaC_13g30440	FxaC_13g30440	PREDICTED: crocetin glucosyltransferase, chloroplastic-like [Fragaria vesca subsp. vesca]	2.51126	9.38264e-48	2.68611e-45	yes	up	2.43667	14.35	2.41	1.9	3	12.93	13.58	16.54		FxaC_21g17490	FxaC_21g17490	PREDICTED: putative laccase-9 [Fragaria vesca subsp. vesca]	-2.80705	3.16577e-41	7.02568e-39	yes	down	14.5367	1.76667	13.1	19.02	11.49	1.28	1.97	2.05
FxaC_1g21690	FxaC_1g21690	PREDICTED: uncharacterized protein LOC101307152 isoform X1 [Fragaria vesca subsp. vesca]	1.74801	1.22694e-47	3.47776e-45	yes	up	22.6033	74.6867	20.31	21.42	26.08	70.91	83.68	69.47		FxaC_16g01290	FxaC_16g01290	PREDICTED: early light-induced protein 1, chloroplastic-like [Fragaria vesca subsp. vesca]	-1.27248	6.34033e-41	1.3856e-38	yes	down	423.027	166.063	423.17	451.92	393.99	171.38	152.63	174.18
FxaC_28g14710	FxaC_28g14710	PREDICTED: uncharacterized protein LOC101296040 [Fragaria vesca subsp. vesca]	1.97	6.97229e-47	1.94738e-44	yes	up	13.4733	52.15	14.78	12.62	13.02	56.82	55.37	44.26		FxaC_17g10910	FxaC_17g10910	PREDICTED: acyl carrier protein 1, chloroplastic-like [Fragaria vesca subsp. vesca]	-2.19324	2.02719e-40	4.39663e-38	yes	down	109.277	21.7833	100.4	135.82	91.61	24.34	20.07	20.94
FxaC_8g39970	FxaC_8g39970	PREDICTED: probable sucrose-phosphate synthase 4 [Fragaria vesca subsp. vesca]	1.64168	8.58003e-47	2.37327e-44	yes	up	45	137.98	43.42	40.34	51.24	141.54	149.35	123.05		FxaC_19g40790	FxaC_19g40790	PREDICTED: nitrate reductase [NADH]	-1.62107	3.16537e-40	6.81352e-38	yes	down	79.8267	24.52	64.9	85.51	89.07	25.26	23.87	24.43
FxaC_10g04090	FxaC_10g04090	anthocyanidin reductase [Fragaria x ananassa]	1.96594	1.21063e-46	3.3008e-44	yes	up	13.6967	53.4033	13.17	14.29	13.63	49.86	43.98	66.37		FxaC_25g61470	FxaC_25g61470	PREDICTED: protein IQ-DOMAIN 1 isoform X1 [Fragaria vesca subsp. vesca]	-1.79788	5.31341e-40	1.13519e-37	yes	down	20.67	5.75333	20.53	20.16	21.32	5.55	4.96	6.75
FxaC_21g20900	FxaC_21g20900	PREDICTED: glucan endo-1,3-beta-glucosidase, basic isoform-like [Fragaria vesca subsp. vesca]	1.66529	1.42435e-46	3.82884e-44	yes	up	41.37	133.75	41.3	37.06	45.75	111.89	145.94	143.42		FxaC_5g08030	FxaC_5g08030	PREDICTED: putative disease resistance protein At4g11170 [Fragaria vesca subsp. vesca]	-1.73279	8.45068e-40	1.79208e-37	yes	down	15.2067	4.01667	15.8	14.98	14.84	4.27	3.7	4.08
FxaC_13g51270	FxaC_13g51270	PREDICTED: cyanate hydratase [Fragaria vesca subsp. vesca]	1.95214	2.58318e-46	6.87932e-44	yes	up	59.9833	232.46	68.77	46.36	64.82	225.23	189.79	282.36		FxaC_25g08810	FxaC_25g08810	PREDICTED: cytochrome P450 77A3-like [Fragaria vesca subsp. vesca]	-1.31313	1.03507e-39	2.17886e-37	yes	down	75.87	29.0833	76.89	77.68	73.04	26.59	28.07	32.59
FxaC_10g33390	FxaC_10g33390	PREDICTED: pleiotropic drug resistance protein 2-like [Fragaria vesca subsp. vesca]	4.67571	2.18618e-45	5.74192e-43	yes	up	0.0433333	2.19333	0.06	0.01	0.06	1.55	2.29	2.74		FxaC_2g15620	FxaC_2g15620	PREDICTED: ankyrin repeat-containing protein At5g02620-like [Fragaria vesca subsp. vesca]	-2.14254	1.39043e-39	2.88449e-37	yes	down	17.8467	3.63333	17.32	20.6	15.62	3.32	3.67	3.91
FxaC_7g41930	FxaC_7g41930	dihydroflavonol 4-reductase [Fragaria x ananassa]	3.42949	5.43701e-45	1.41503e-42	yes	up	1.00333	13.0333	0.82	1.41	0.78	12.66	9.95	16.49		FxaC_26g11820	FxaC_26g11820	PREDICTED: expansin-A10 [Fragaria vesca subsp. vesca]	-1.73222	1.76777e-39	3.64092e-37	yes	down	40.29	11.3533	44.16	35.38	41.33	11.21	9.59	13.26
FxaC_22g04270	FxaC_22g04270	PREDICTED: formate dehydrogenase, mitochondrial [Fragaria vesca subsp. vesca]	1.66307	6.78567e-45	1.75804e-42	yes	up	28.03	87.24	29.15	24.56	30.38	87.41	73.11	101.2		FxaC_23g26340	FxaC_23g26340	PREDICTED: aquaporin PIP2-1-like [Fragaria vesca subsp. vesca]	-2.38127	2.45636e-39	5.00511e-37	yes	down	16.68	2.87667	15.95	17.66	16.43	3.25	2.23	3.15
FxaC_17g15380	FxaC_17g15380	PREDICTED: methionine gamma-lyase [Fragaria vesca subsp. vesca]	3.09985	7.25577e-45	1.87137e-42	yes	up	1.30667	12.6	0.81	1.34	1.77	8.99	12.48	16.33		FxaC_22g69860	FxaC_22g69860	PREDICTED: uncharacterized protein LOC101292910 [Fragaria vesca subsp. vesca]	-2.56987	2.48753e-39	5.03531e-37	yes	down	4.22333	0.65	5.32	3.32	4.03	0.44	0.7	0.81
FxaC_12g47850	FxaC_12g47850	PREDICTED: cysteine-rich repeat secretory protein 38-like [Fragaria vesca subsp. vesca]	2.73958	1.47548e-44	3.75474e-42	yes	up	5.9	42.0167	5.6	5.32	6.78	27.75	39.17	59.13		FxaC_23g59800	FxaC_23g59800	PREDICTED: putative laccase-9 [Fragaria vesca subsp. vesca]	-3.17781	2.48877e-39	5.03531e-37	yes	down	7.38	0.65	7.56	8.85	5.73	0.41	0.76	0.78
FxaC_12g27450	FxaC_12g27450	PREDICTED: uncharacterized protein LOC105350511 [Fragaria vesca subsp. vesca]	2.82754	2.0703e-44	5.19908e-42	yes	up	2.51333	19	2.15	2.42	2.97	20.7	20.66	15.64		FxaC_24g16290	FxaC_24g16290	PREDICTED: glycerol-3-phosphate 2-O-acyltransferase 6 [Fragaria vesca subsp. vesca]	-1.70995	2.719e-39	5.48175e-37	yes	down	39.1833	11.2767	39.59	40.77	37.19	11.43	8.8	13.6
FxaC_21g07150	FxaC_21g07150	PREDICTED: inositol hexakisphosphate and diphosphoinositol-pentakisphosphate kinase 2-like isoform X2 [Fragaria vesca subsp. vesca]	1.75313	1.38221e-43	3.38209e-41	yes	up	6.28333	20.8967	5.79	5.99	7.07	21.05	21.97	19.67		FxaC_14g08160	FxaC_14g08160	PREDICTED: uncharacterized protein At1g04910-like [Fragaria vesca subsp. vesca]	-1.68942	2.73412e-39	5.49289e-37	yes	down	49.3433	14.3033	55.14	45.04	47.85	17.09	12.65	13.17
FxaC_15g21960	FxaC_15g21960	PREDICTED: stem-specific protein TSJT1 isoform X2 [Fragaria vesca subsp. vesca]	1.30267	2.73767e-43	6.67025e-41	yes	up	72.47	172.887	80.07	66.92	70.42	167.99	179.56	171.11		FxaC_15g36250	FxaC_15g36250	PREDICTED: uncharacterized protein LOC101310979 [Fragaria vesca subsp. vesca]	-1.41026	4.28865e-39	8.58585e-37	yes	down	30.3433	10.9233	33.4	28.22	29.41	9.95	10.63	12.19
FxaC_10g40620	FxaC_10g40620	outer envelope pore protein 16, chloroplastic [Rosa chinensis]	1.38847	3.64814e-43	8.85092e-41	yes	up	84.65	214.263	88.45	82.19	83.31	219.99	224.55	198.25		FxaC_25g00650	FxaC_25g00650	PREDICTED: linoleate 13S-lipoxygenase 2-1, chloroplastic-like [Fragaria vesca subsp. vesca]	-2.3669	1.12278e-38	2.22446e-36	yes	down	12.3433	2.13	14.16	9.48	13.39	1.43	2.57	2.39
FxaC_13g01860	FxaC_13g01860	PREDICTED: protein NRT1/ PTR FAMILY 2.13-like [Fragaria vesca subsp. vesca]	2.0054	4.95731e-43	1.19261e-40	yes	up	3.90333	15.6133	4.18	3.09	4.44	15.47	15.55	15.82		FxaC_21g19980	FxaC_21g19980	PREDICTED: trifunctional UDP-glucose 4,6-dehydratase/UDP-4-keto-6-deoxy-D-glucose 3,5-epimerase/UDP-4-keto-L-rhamnose-reductase RHM1-like [Fragaria vesca subsp. vesca]	-1.4367	1.36284e-38	2.69077e-36	yes	down	29.86	10.45	28.92	30.49	30.17	10.6	10.98	9.77
FxaC_10g20510	FxaC_10g20510	PREDICTED: probable aminotransferase TAT2 [Fragaria vesca subsp. vesca]	1.82195	5.39242e-43	1.29179e-40	yes	up	8.38333	27.1533	9.81	7.73	7.61	27.98	30.98	22.5		FxaC_9g03120	FxaC_9g03120	PREDICTED: linoleate 13S-lipoxygenase 2-1, chloroplastic-like [Fragaria vesca subsp. vesca]	-1.43816	5.01784e-38	9.7063e-36	yes	down	256.06	89.7833	246.38	255.88	265.92	77.46	105.59	86.3
FxaC_5g38210	FxaC_5g38210	PREDICTED: uncharacterized protein LOC101291846 [Fragaria vesca subsp. vesca]	3.72578	5.41472e-43	1.29179e-40	yes	up	1.23333	21.0867	1.35	0.58	1.77	16.34	17.77	29.15		FxaC_13g51990	FxaC_13g51990	PREDICTED: kaempferol 3-O-beta-D-galactosyltransferase-like [Fragaria vesca subsp. vesca]	-1.52854	5.07777e-38	9.78916e-36	yes	down	43.19	14.15	45.3	44.96	39.31	14.87	11.65	15.93
FxaC_17g08790	FxaC_17g08790	hypothetical protein RchiOBHm_Chr7g0192561 [Rosa chinensis]	1.92665	6.21633e-43	1.47078e-40	yes	up	123.64	453.857	119.37	142.33	109.22	488.81	469.85	402.91		FxaC_8g26580	FxaC_8g26580	PREDICTED: laccase-14-like [Fragaria vesca subsp. vesca]	-2.98091	5.30501e-38	1.01929e-35	yes	down	7.98	0.833333	6.75	10.34	6.85	0.62	0.84	1.04
FxaC_8g08870	FxaC_8g08870	PREDICTED: 1,4-alpha-glucan-branching enzyme 1, chloroplastic/amyloplastic-like [Fragaria vesca subsp. vesca]	1.87438	7.8324e-43	1.83795e-40	yes	up	3.22667	11.7833	3.08	3.56	3.04	11.11	11.51	12.73		FxaC_5g27750	FxaC_5g27750	PREDICTED: laccase-14-like [Fragaria vesca subsp. vesca]	-2.75882	5.81969e-38	1.11444e-35	yes	down	7.81	0.976667	6.87	9.69	6.87	1.07	0.98	0.88
FxaC_1g23940	FxaC_1g23940	PREDICTED: ABC transporter G family member 11-like [Fragaria vesca subsp. vesca]	1.80688	1.52399e-42	3.53275e-40	yes	up	6.03	20.7167	7.28	5.3	5.51	19.48	20.29	22.38		FxaC_1g22720	FxaC_1g22720	PREDICTED: very-long-chain (3R)-3-hydroxyacyl-CoA dehydratase PASTICCINO 2A [Fragaria vesca subsp. vesca]	-1.30781	1.04096e-37	1.98014e-35	yes	down	53.6033	20.53	55.92	52.52	52.37	19.02	20.4	22.17
FxaC_8g32420	FxaC_8g32420	PREDICTED: uncharacterized protein LOC101303079 [Fragaria vesca subsp. vesca]	1.58751	4.12624e-42	9.48819e-40	yes	up	12.4133	36.69	13.55	12.22	11.47	38.52	38.89	32.66		FxaC_17g53140	FxaC_17g53140	PREDICTED: 7-deoxyloganetin glucosyltransferase-like [Fragaria vesca subsp. vesca]	-2.71989	1.34802e-37	2.55575e-35	yes	down	38.1133	1.29667	94.89	10.95	8.5	1.64	1.08	1.17
FxaC_27g41850	FxaC_27g41850	PREDICTED: uncharacterized protein LOC101312772 [Fragaria vesca subsp. vesca]	4.39079	8.45713e-42	1.91395e-39	yes	up	3.18	113.057	3.88	2.11	3.55	83.73	91.74	163.7		FxaC_26g39270	FxaC_26g39270	PREDICTED: repetitive proline-rich cell wall protein 1-like [Fragaria vesca subsp. vesca]	-1.43789	2.3104e-37	4.35154e-35	yes	down	1881.44	657.653	1985.11	1732.31	1926.89	568.45	579.68	824.83
FxaC_27g44820	FxaC_27g44820	PREDICTED: gibberellin 20 oxidase 1 [Fragaria vesca subsp. vesca]	3.01216	1.18097e-41	2.64135e-39	yes	up	1.27667	11.4	1.66	0.87	1.3	9.3	13.87	11.03		FxaC_25g51840	FxaC_25g51840	PREDICTED: BAHD acyltransferase DCR [Fragaria vesca subsp. vesca]	-2.86125	2.85608e-37	5.36166e-35	yes	down	8.01667	0.916667	7.6	8.35	8.1	0.73	0.88	1.14
FxaC_4g22520	FxaC_4g22520	PREDICTED: dehydrin Xero 2 [Fragaria vesca subsp. vesca]	1.7314	3.31349e-41	7.32513e-39	yes	up	133.573	427.76	129.92	136.28	134.52	360.26	359.74	563.28		FxaC_15g38900	FxaC_15g38900	PREDICTED: uncharacterized protein LOC101297774 [Fragaria vesca subsp. vesca]	-4.3958	5.31072e-37	9.80891e-35	yes	down	32.03	0.726667	46.08	22.8	27.21	1	0.43	0.75
FxaC_17g52360	FxaC_17g52360	PREDICTED: isoamylase 3, chloroplastic [Fragaria vesca subsp. vesca]	1.37853	4.28363e-41	9.43338e-39	yes	up	22.8933	57.8633	23.91	20.46	24.31	59.02	60.16	54.41		FxaC_1g12540	FxaC_1g12540	PREDICTED: GDSL esterase/lipase EXL3-like [Fragaria vesca subsp. vesca]	-4.35257	5.50979e-37	1.01439e-34	yes	down	6.63333	0.153333	6.2	9.47	4.23	0.25	0.04	0.17
FxaC_11g30770	FxaC_11g30770	PREDICTED: pleiotropic drug resistance protein 2-like [Fragaria vesca subsp. vesca]	2.28862	4.31258e-41	9.46074e-39	yes	up	3.77667	19.0567	4.53	3.01	3.79	14.24	16.83	26.1		FxaC_23g42540	FxaC_23g42540	uncharacterized protein LOC110668128 [Hevea brasiliensis]	-2.40235	3.34994e-36	6.01277e-34	yes	down	16.3333	2.76333	14.42	20.63	13.95	2.32	2.08	3.89
FxaC_22g72300	FxaC_22g72300	PREDICTED: probable serine/threonine-protein kinase WNK5 [Fragaria vesca subsp. vesca]	1.73684	6.5778e-41	1.43203e-38	yes	up	11.1367	36.1867	10.93	9.45	13.03	38.83	37.29	32.44		FxaC_14g14490	FxaC_14g14490	PREDICTED: non-specific lipid transfer protein GPI-anchored 1 [Fragaria vesca subsp. vesca]	-1.46997	4.30605e-36	7.68074e-34	yes	down	55.44	18.8533	55.15	53.65	57.52	17.77	20.25	18.54
FxaC_5g12300	FxaC_5g12300	PREDICTED: basic 7S globulin 2-like [Fragaria vesca subsp. vesca]	5.13528	2.28479e-40	4.9366e-38	yes	up	0.02	8.12	0.06	0	0	6	5.89	12.47		FxaC_23g39610	FxaC_23g39610	PREDICTED: bifunctional 3-dehydroquinate dehydratase/shikimate dehydrogenase, chloroplastic-like [Fragaria vesca subsp. vesca]	-2.4485	5.37546e-36	9.52888e-34	yes	down	11.9567	1.77333	11.86	15.8	8.21	1.52	1.94	1.86
FxaC_16g22840	FxaC_16g22840	hypothetical protein RchiOBHm_Chr4g0436301 [Rosa chinensis]	1.64397	4.3823e-40	9.39764e-38	yes	up	158.057	474.82	157.8	145.05	171.32	544.87	467.66	411.93		FxaC_14g26390	FxaC_14g26390	PREDICTED: adenosylhomocysteinase [Fragaria vesca subsp. vesca]	-1.28293	6.74496e-36	1.19196e-33	yes	down	129.627	50.84	126.15	128.9	133.83	46.97	45.11	60.44
FxaC_4g18540	FxaC_4g18540	PREDICTED: probable mannitol dehydrogenase [Fragaria vesca subsp. vesca]	3.86211	8.15509e-40	1.73582e-37	yes	up	0.333333	7.18	0.29	0.33	0.38	5.25	7.58	8.71		FxaC_20g16020	FxaC_20g16020	PREDICTED: protein IQ-DOMAIN 31 [Fragaria vesca subsp. vesca]	-1.70482	8.55875e-36	1.50322e-33	yes	down	14.78	4.24	14.7	14.91	14.73	4.03	3.68	5.01
FxaC_16g28610	FxaC_16g28610	PREDICTED: pectinesterase [Fragaria vesca subsp. vesca]	2.59751	8.57538e-40	1.81181e-37	yes	up	1.76333	11.3167	2.08	1.4	1.81	8.61	12.54	12.8		FxaC_6g04890	FxaC_6g04890	Recname: Full=Cinnamate beta-D-glucosyltransferase; Altname: Full=UDP-glucose:cinnamate glucosyltransferase; Short=FaGT2 >gi|51705411|gb|AAU09443.1| UDP-glucose glucosyltransferase [Fragaria x ananassa]	-1.69047	1.04043e-35	1.82177e-33	yes	down	45.7267	13.32	41.42	53.54	42.22	12.8	11.64	15.52
FxaC_26g18890	FxaC_26g18890	PREDICTED: uncharacterized protein ycf45 [Fragaria vesca subsp. vesca]	1.36348	1.19111e-39	2.49814e-37	yes	up	10.8067	30.2967	10.52	10.66	11.24	31.63	30.3	28.96		FxaC_16g03820	FxaC_16g03820	PREDICTED: long-chain-alcohol oxidase FAO1 isoform X1 [Fragaria vesca subsp. vesca]	-1.88473	1.20172e-35	2.09777e-33	yes	down	9.65667	2.42667	9.79	10.13	9.05	2.14	2.7	2.44
FxaC_9g10910	FxaC_9g10910	PREDICTED: uncharacterized protein LOC101298296 [Fragaria vesca subsp. vesca]	1.82525	1.30489e-39	2.7268e-37	yes	up	22.24	95.42	24.2	19.28	23.24	99.32	106.7	80.24		FxaC_5g34910	FxaC_5g34910	TMV resistance protein N-like isoform X1 [Rosa chinensis]	-1.3713	2.03367e-35	3.52854e-33	yes	down	17.9167	6.6	18.74	17.14	17.87	6.18	6.2	7.42
FxaC_7g38900	FxaC_7g38900	P-type ATPase [Parasponia andersonii]	1.15557	1.3597e-39	2.83099e-37	yes	up	34.72	71.7567	35.23	32.85	36.08	68.09	75.75	71.43		FxaC_19g10910	FxaC_19g10910	PREDICTED: uncharacterized protein LOC101303763 [Fragaria vesca subsp. vesca]	-1.86638	2.60146e-35	4.47302e-33	yes	down	11.5933	2.95333	11.64	12.03	11.11	2.59	2.88	3.39
FxaC_11g15330	FxaC_11g15330	PREDICTED: probable glutathione S-transferase [Fragaria vesca subsp. vesca]	1.3787	1.69029e-39	3.49389e-37	yes	up	14.72	37.29	16.83	13.01	14.32	34.3	38.22	39.35		FxaC_1g04090	FxaC_1g04090	PREDICTED: 36.4 kDa proline-rich protein [Fragaria vesca subsp. vesca]	-1.60275	3.23748e-35	5.54995e-33	yes	down	208.187	64.6233	188.1	234.74	201.72	55.06	57.73	81.08
FxaC_3g05360	FxaC_3g05360	PREDICTED: aldehyde dehydrogenase family 2 member C4-like [Fragaria vesca subsp. vesca]	3.60103	1.80246e-39	3.69904e-37	yes	up	0.39	6.16667	0.41	0.2	0.56	4.8	4.84	8.86		FxaC_9g45060	FxaC_9g45060	PREDICTED: uncharacterized protein LOC101293376 [Fragaria vesca subsp. vesca]	-1.4366	5.20363e-35	8.84107e-33	yes	down	29.4	10.2567	30.99	26.9	30.31	11.5	9.67	9.6
FxaC_10g42200	FxaC_10g42200	PREDICTED: uncharacterized protein LOC101291415 [Fragaria vesca subsp. vesca]	1.84253	2.40617e-39	4.92036e-37	yes	up	13.21	49.7367	15.32	10.83	13.48	46.05	56.85	46.31		FxaC_15g02940	FxaC_15g02940	PREDICTED: probable polygalacturonase non-catalytic subunit JP650 [Fragaria vesca subsp. vesca]	-2.32246	6.04234e-35	1.02357e-32	yes	down	8.53667	1.52667	7.32	9.36	8.93	1.6	1.26	1.72
FxaC_8g08500	FxaC_8g08500	PREDICTED: prolyl endopeptidase [Fragaria vesca subsp. vesca]	2.22225	5.56094e-39	1.10942e-36	yes	up	1.56333	7.44333	1.65	1.24	1.8	7.34	7.13	7.86		FxaC_7g38980	FxaC_7g38980	transcription factor MYB28-like [Fragaria vesca]	-1.98643	1.68691e-34	2.79963e-32	yes	down	13.8433	3.21	14.42	15.52	11.59	3.09	2.82	3.72
FxaC_11g19200	FxaC_11g19200	metallothionein-like protein [Fragaria x ananassa]	3.78673	1.10518e-38	2.1972e-36	yes	up	98.33	1833.26	93.37	67.25	134.37	2072.93	1941.82	1485.04		FxaC_23g59990	FxaC_23g59990	PREDICTED: putative laccase-9 [Fragaria vesca subsp. vesca]	-2.89517	2.17006e-34	3.59107e-32	yes	down	8.62333	0.94	8.05	11.08	6.74	0.68	1.24	0.9
FxaC_13g27230	FxaC_13g27230	PREDICTED: topless-related protein 2 [Fragaria vesca subsp. vesca]	1.47179	1.90054e-38	3.73949e-36	yes	up	35.5267	160.1	49	27.55	30.03	144.74	144.2	191.36		FxaC_6g13440	FxaC_6g13440	PREDICTED: transcription factor ORG2-like [Fragaria vesca subsp. vesca]	-4.25843	2.36949e-34	3.9098e-32	yes	down	198.383	5.32333	278.35	110.01	206.79	3.53	6.15	6.29
FxaC_13g37900	FxaC_13g37900	PREDICTED: uncharacterized protein LOC101296197 [Fragaria vesca subsp. vesca]	1.40202	3.73195e-38	7.31782e-36	yes	up	17.15	47.1667	17.13	16.26	18.06	48.25	48.31	44.94		FxaC_5g09050	FxaC_5g09050	PREDICTED: flavonol synthase/flavanone 3-hydroxylase [Fragaria vesca subsp. vesca]	-1.66883	2.59422e-34	4.26831e-32	yes	down	23.2733	6.83667	22.69	23.22	23.91	8.01	6.53	5.97
FxaC_27g08740	FxaC_27g08740	PREDICTED: phosphoglucan phosphatase DSP4, amyloplastic [Fragaria vesca subsp. vesca]	1.74467	4.39937e-38	8.5971e-36	yes	up	7.48667	24.78	7.19	7.84	7.43	25.51	23.84	24.99		FxaC_5g03900	FxaC_5g03900	hypothetical protein CUMW_029550 [Citrus unshiu]	-1.35924	2.92365e-34	4.79654e-32	yes	down	24.3367	9.02333	25.51	25.4	22.1	9.33	7.63	10.11
FxaC_22g05410	FxaC_22g05410	PREDICTED: inositol hexakisphosphate and diphosphoinositol-pentakisphosphate kinase 2-like isoform X1 [Fragaria vesca subsp. vesca]	1.57079	4.63391e-38	9.02461e-36	yes	up	7.15667	20.89	6.84	6.75	7.88	19.4	23.5	19.77		FxaC_23g00160	FxaC_23g00160	PREDICTED: trifunctional UDP-glucose 4,6-dehydratase/UDP-4-keto-6-deoxy-D-glucose 3,5-epimerase/UDP-4-keto-L-rhamnose-reductase RHM1-like [Fragaria vesca subsp. vesca]	-1.39732	3.57155e-34	5.8261e-32	yes	down	22.1667	7.98	21.23	21.41	23.86	8.06	7.63	8.25
FxaC_27g47040	FxaC_27g47040	PREDICTED: uncharacterized protein LOC101308274 isoform X1 [Fragaria vesca subsp. vesca]	2.06048	4.65201e-38	9.02915e-36	yes	up	9.5	39.7033	11.84	6.96	9.7	34.17	39.7	45.24		FxaC_13g05210	FxaC_13g05210	hypothetical protein CUMW_137170 [Citrus unshiu]	-1.33159	4.71491e-34	7.66937e-32	yes	down	50.1133	16.2767	53.9	44.94	51.5	15.05	15.86	17.92
FxaC_21g58630	FxaC_21g58630	PREDICTED: probable serine/threonine-protein kinase WNK5 [Fragaria vesca subsp. vesca]	1.54194	8.12945e-38	1.55156e-35	yes	up	12.91	37.72	12.45	11.89	14.39	38.75	40.1	34.31		FxaC_6g04260	FxaC_6g04260	PREDICTED: classical arabinogalactan protein 9 [Fragaria vesca subsp. vesca]	-1.93505	7.95401e-34	1.28651e-31	yes	down	31.1933	7.54	29.39	32.04	32.15	6.07	6.47	10.08
FxaC_1g06650	FxaC_1g06650	PREDICTED: zinc finger CCCH domain-containing protein 20 [Fragaria vesca subsp. vesca]	1.49858	1.80252e-37	3.40617e-35	yes	up	25.0567	69.0967	27.67	21.54	25.96	62.03	72.36	72.9		FxaC_12g40840	FxaC_12g40840	PREDICTED: uncharacterized protein LOC101293376 [Fragaria vesca subsp. vesca]	-1.29079	8.96664e-34	1.44214e-31	yes	down	28.2867	10.9867	30.76	25.96	28.14	11.09	11.13	10.74
FxaC_27g27320	FxaC_27g27320	hypothetical protein T07_4046 [Trichinella nelsoni]	4.9073	3.86039e-37	7.22335e-35	yes	up	0.0466667	16.7533	0.14	0	0	16.44	16.06	17.76		FxaC_20g04550	FxaC_20g04550	PREDICTED: putative cell division cycle ATPase [Fragaria vesca subsp. vesca]	-1.92857	9.29562e-34	1.49087e-31	yes	down	13.8433	3.33333	16.49	10.31	14.73	3.06	3.66	3.28
FxaC_19g09940	FxaC_19g09940	PREDICTED: uncharacterized protein LOC101300825 [Fragaria vesca subsp. vesca]	1.72133	4.12255e-37	7.68876e-35	yes	up	6.81667	22	7.39	5.57	7.49	22.27	22.59	21.14		FxaC_9g43890	FxaC_9g43890	PREDICTED: ferredoxin--NADP reductase, root isozyme, chloroplastic [Fragaria vesca subsp. vesca]	-1.77271	1.51901e-33	2.41594e-31	yes	down	41.5633	11.3	34.7	45.09	44.9	12.42	9.19	12.29
FxaC_21g18320	FxaC_21g18320	PREDICTED: anthocyanidin 3-O-glucosyltransferase 2-like [Fragaria vesca subsp. vesca]	2.44139	4.46999e-37	8.30968e-35	yes	up	2.86333	16.1233	3.86	1.72	3.01	15.45	18.23	14.69		FxaC_14g03250	FxaC_14g03250	PREDICTED: probable polygalacturonase non-catalytic subunit JP650 [Fragaria vesca subsp. vesca]	-2.7226	3.38598e-33	5.32613e-31	yes	down	5.60333	0.713333	5.25	6.45	5.11	0.48	0.86	0.8
FxaC_16g27170	FxaC_16g27170	PREDICTED: phytanoyl-CoA dioxygenase [Fragaria vesca subsp. vesca]	1.72596	4.91383e-37	9.10521e-35	yes	up	8.36667	27.3533	8.98	7.78	8.34	27.41	27.56	27.09		FxaC_27g49880	FxaC_27g49880	PREDICTED: BAHD acyltransferase DCR [Fragaria vesca subsp. vesca]	-2.07167	5.16588e-33	8.01579e-31	yes	down	19.6767	4.3	16.67	22.7	19.66	3.39	3.74	5.77
FxaC_13g26010	FxaC_13g26010	None	2.04774	6.40624e-37	1.17565e-34	yes	up	20.2733	85.3267	24.68	14.93	21.21	70.11	75.79	110.08		FxaC_24g46880	FxaC_24g46880	PREDICTED: trifunctional UDP-glucose 4,6-dehydratase/UDP-4-keto-6-deoxy-D-glucose 3,5-epimerase/UDP-4-keto-L-rhamnose-reductase RHM1-like [Fragaria vesca subsp. vesca]	-1.21201	7.46878e-33	1.15578e-30	yes	down	26.2	10.6867	26.67	25.86	26.07	9.98	10.12	11.96
FxaC_27g30280	FxaC_27g30280	PREDICTED: protein LHY-like [Fragaria vesca subsp. vesca]	1.2506	6.82934e-37	1.24929e-34	yes	up	34.2767	84.62	36.57	30.05	36.21	76.53	89.95	87.38		FxaC_28g02740	FxaC_28g02740	PREDICTED: protein IQ-DOMAIN 1 isoform X1 [Fragaria vesca subsp. vesca]	-1.38306	7.9164e-33	1.22175e-30	yes	down	22.4	8.15	23.89	21.61	21.7	7.64	7.33	9.48
FxaC_27g29440	FxaC_27g29440	transcriptional activator Myb [Fragaria vesca]	2.70509	7.42149e-37	1.35329e-34	yes	up	2.34	16.55	2.44	2.48	2.1	12.09	15.03	22.53		FxaC_22g68450	FxaC_22g68450	PREDICTED: anthocyanidin 3-O-glucoside 2''-O-glucosyltransferase-like [Fragaria vesca subsp. vesca]	-3.90314	8.33883e-33	1.28348e-30	yes	down	5.70667	0.21	6.02	5.4	5.7	0.25	0.17	0.21
FxaC_16g30570	FxaC_16g30570	Recname: Full=D-galacturonate reductase; Short=FaGalUR; Altname: Full=Aldo-keto reductase 2 >gi|2792295|gb|AAB97005.1| unknown [Fragaria x ananassa]	1.76648	8.23532e-37	1.49692e-34	yes	up	8.85333	29.7367	9.2	7.75	9.61	27.98	32.74	28.49		FxaC_23g41020	FxaC_23g41020	protein ECERIFERUM 2-like [Rosa chinensis]	-2.11749	9.64207e-33	1.4801e-30	yes	down	10.21	2.13333	10.23	10.2	10.2	2.09	2.02	2.29
FxaC_6g04760	FxaC_6g04760	PREDICTED: uncharacterized protein LOC101291846 [Fragaria vesca subsp. vesca]	4.1122	1.05114e-36	1.90459e-34	yes	up	0.443333	13.55	0.15	0.56	0.62	11.95	9.24	19.46		FxaC_16g06200	FxaC_16g06200	PREDICTED: serine carboxypeptidase-like 13 [Fragaria vesca subsp. vesca]	-2.82983	1.01283e-32	1.55058e-30	yes	down	8.07667	0.913333	7.77	10.62	5.84	1.04	0.87	0.83
FxaC_20g12380	FxaC_20g12380	PREDICTED: cellulose synthase-like protein G3 [Fragaria vesca subsp. vesca]	1.12287	1.48583e-36	2.68373e-34	yes	up	23.91	50.3833	25.62	22.84	23.27	50.31	50.99	49.85		FxaC_22g17210	FxaC_22g17210	PREDICTED: trifunctional UDP-glucose 4,6-dehydratase/UDP-4-keto-6-deoxy-D-glucose 3,5-epimerase/UDP-4-keto-L-rhamnose-reductase RHM1-like [Fragaria vesca subsp. vesca]	-1.43514	1.23882e-32	1.8915e-30	yes	down	30.15	10.5333	33.27	30.01	27.17	11.33	8.88	11.39
FxaC_10g31320	FxaC_10g31320	PREDICTED: serine--glyoxylate aminotransferase [Fragaria vesca subsp. vesca]	1.37283	2.25989e-36	4.069e-34	yes	up	143.263	360.75	144.33	133.97	151.49	385.65	384.75	311.85		FxaC_9g24200	FxaC_9g24200	PREDICTED: outer envelope protein 61 isoform X2 [Fragaria vesca subsp. vesca]	-1.77331	1.93886e-32	2.93686e-30	yes	down	18.1667	4.92667	22.32	14.1	18.08	4.58	4.76	5.44
FxaC_15g18400	FxaC_15g18400	EREBP [Fragaria x ananassa]	1.42751	3.71968e-36	6.65556e-34	yes	up	24.19	63.7	23.84	22.28	26.45	65.82	59.77	65.51		FxaC_3g00910	FxaC_3g00910	PREDICTED: 60S ribosomal protein L5 [Fragaria vesca subsp. vesca]	-1.27203	2.18644e-32	3.30313e-30	yes	down	37.14	14.8433	35.9	39.24	36.28	14.99	13.51	16.03
FxaC_6g42270	FxaC_6g42270	P-type ATPase [Parasponia andersonii]	1.06984	4.86765e-36	8.65549e-34	yes	up	38.05	76.06	39.84	36.3	38.01	73.53	78.7	75.95		FxaC_18g28240	FxaC_18g28240	PREDICTED: beta-glucosidase 44-like [Fragaria vesca subsp. vesca]	-1.26154	3.87568e-32	5.83973e-30	yes	down	23.0233	8.75667	23.15	22.34	23.58	9.38	8.21	8.68
FxaC_17g18710	FxaC_17g18710	flavonoid 3'-hydroxylase [Fragaria virginiana]	1.53468	6.88121e-36	1.2123e-33	yes	up	31.8067	90.87	32.55	29.92	32.95	77.36	80.18	115.07		FxaC_15g39850	FxaC_15g39850	PREDICTED: early light-induced protein 1, chloroplastic-like [Fragaria vesca subsp. vesca]	-1.20487	7.78446e-32	1.16759e-29	yes	down	291.997	120.04	282.48	325.45	268.06	120.78	120.55	118.79
FxaC_11g28980	FxaC_11g28980	beta-1,3-glucanase [Fragaria x ananassa]	3.24369	1.61653e-35	2.8133e-33	yes	up	1.12333	13.0033	1.17	0.49	1.71	9.82	13.83	15.36		FxaC_26g30450	FxaC_26g30450	PREDICTED: protein ECERIFERUM 1-like [Fragaria vesca subsp. vesca]	-1.64529	7.78977e-32	1.16759e-29	yes	down	20.4967	6.15667	21.1	21.82	18.57	6.48	6.68	5.31
FxaC_9g32630	FxaC_9g32630	PREDICTED: uncharacterized protein LOC101306984 [Fragaria vesca subsp. vesca]	1.45866	2.29777e-35	3.97472e-33	yes	up	26.6067	71.3167	28.74	22.87	28.21	71.81	77.95	64.19		FxaC_14g12890	FxaC_14g12890	unnamed protein product, partial [Vitis vinifera]	-3.48912	8.40929e-32	1.25388e-29	yes	down	2.44667	0.143333	2.52	3.06	1.76	0.23	0.15	0.05
FxaC_27g51830	FxaC_27g51830	PREDICTED: metal-nicotianamine transporter YSL3 isoform X2 [Fragaria vesca subsp. vesca]	1.59788	2.42611e-35	4.18409e-33	yes	up	7.10333	21.39	6.42	6.6	8.29	20.7	22.84	20.63		FxaC_16g21810	FxaC_16g21810	PREDICTED: alpha-xylosidase 1 [Fragaria vesca subsp. vesca]	-1.61928	9.02964e-32	1.34288e-29	yes	down	18.7333	5.78333	17.91	21.86	16.43	5.04	5.12	7.19
FxaC_15g21000	FxaC_15g21000	PREDICTED: pyruvate, phosphate dikinase 2 [Fragaria vesca subsp. vesca]	1.76249	3.69932e-35	6.32274e-33	yes	up	6.65333	23.2133	7.53	4.92	7.51	25.09	24.23	20.32		FxaC_27g04950	FxaC_27g04950	PREDICTED: cytosolic sulfotransferase 15-like [Fragaria vesca subsp. vesca]	-1.59536	1.21152e-31	1.79245e-29	yes	down	30.1067	9.28667	32.01	27.34	30.97	9.09	9.65	9.12
FxaC_9g50560	FxaC_9g50560	PREDICTED: polyphenol oxidase, chloroplastic-like [Fragaria vesca subsp. vesca]	3.18551	4.14487e-35	7.06318e-33	yes	up	0.686667	7.44667	0.61	0.53	0.92	5.85	9.49	7		FxaC_27g04930	FxaC_27g04930	PREDICTED: cytosolic sulfotransferase 15-like [Fragaria vesca subsp. vesca]	-1.59536	1.21152e-31	1.79245e-29	yes	down	30.1067	9.28667	32.01	27.34	30.97	9.09	9.65	9.12
FxaC_11g07880	FxaC_11g07880	PREDICTED: cationic amino acid transporter 1-like [Fragaria vesca subsp. vesca]	2.82778	7.51755e-35	1.26971e-32	yes	up	0.84	6.56333	1.09	0.45	0.98	6.29	6.9	6.5		FxaC_22g18000	FxaC_22g18000	PREDICTED: GDSL esterase/lipase APG [Fragaria vesca subsp. vesca]	-1.58659	2.70065e-31	3.90482e-29	yes	down	22.7433	7.11	25.48	19.96	22.79	5.81	6.94	8.58
FxaC_13g25500	FxaC_13g25500	PREDICTED: desiccation-related protein PCC13-62-like [Fragaria vesca subsp. vesca]	3.94316	1.01212e-34	1.70444e-32	yes	up	0.44	11.2267	0.47	0.37	0.48	9.28	7.96	16.44		FxaC_7g05930	FxaC_7g05930	PREDICTED: long chain acyl-CoA synthetase 2 isoform X3 [Phoenix dactylifera]	-1.55168	3.32722e-31	4.79865e-29	yes	down	18.9	5.84667	18.23	21.98	16.49	5.25	6.02	6.27
FxaC_23g60940	FxaC_23g60940	PREDICTED: protein TRANSPARENT TESTA 12-like [Fragaria vesca subsp. vesca]	3.29485	1.34717e-34	2.26202e-32	yes	up	0.536667	6.72667	0.61	0.4	0.6	6.57	4.65	8.96		FxaC_8g37070	FxaC_8g37070	PREDICTED: serine carboxypeptidase-like 18 [Fragaria vesca subsp. vesca]	-2.75561	8.6088e-31	1.22311e-28	yes	down	6.93	0.843333	6.07	9.02	5.7	0.69	0.82	1.02
FxaC_24g46040	FxaC_24g46040	glucan endo-1,3-beta-glucosidase, basic isoform-like [Rosa chinensis]	1.77339	1.47154e-34	2.46363e-32	yes	up	40.43	154.073	42.63	36.34	42.32	97.01	183.59	181.62		FxaC_4g30680	FxaC_4g30680	PREDICTED: 21 kDa protein [Fragaria vesca subsp. vesca]	-2.36017	1.68623e-30	2.35484e-28	yes	down	53.3567	9.04333	54.62	51.5	53.95	6.5	7.54	13.09
FxaC_22g00200	FxaC_22g00200	putative S-adenosylmethionine decarboxylase, partial [Prunus dulcis]	1.1876	1.64967e-34	2.7538e-32	yes	up	67.45	149.047	75.35	62.04	64.96	150.58	155.42	141.14		FxaC_20g02800	FxaC_20g02800	PREDICTED: cytochrome P450 86A7 [Fragaria vesca subsp. vesca]	-1.10137	2.11995e-30	2.93193e-28	yes	down	43.8	19.2467	44.49	42.88	44.03	19.19	18.36	20.19
FxaC_2g40250	FxaC_2g40250	PREDICTED: glutamine synthetase nodule isozyme [Fragaria vesca subsp. vesca]	1.05601	1.65893e-34	2.7612e-32	yes	up	385.383	774.037	403.19	350.06	402.9	765.74	796.63	759.74		FxaC_28g09750	FxaC_28g09750	PREDICTED: omega-3 fatty acid desaturase, chloroplastic [Fragaria vesca subsp. vesca]	-2.6996	2.22336e-30	3.06016e-28	yes	down	3.87	0.493333	3.15	4.62	3.84	0.49	0.42	0.57
FxaC_8g05060	FxaC_8g05060	PREDICTED: LOW QUALITY PROTEIN: uncharacterized protein LOC105769156 [Gossypium raimondii]	2.7532	3.26967e-34	5.3489e-32	yes	up	0.606667	4.48667	0.72	0.28	0.82	4.22	4.76	4.48		FxaC_14g09870	FxaC_14g09870	PREDICTED: alpha-xylosidase 1 [Fragaria vesca subsp. vesca]	-2.34503	2.42995e-30	3.32057e-28	yes	down	6.26	1.08667	5.65	6.81	6.32	1.08	0.73	1.45
FxaC_6g24710	FxaC_6g24710	PREDICTED: uncharacterized protein LOC101302796 [Fragaria vesca subsp. vesca]	1.43143	6.46716e-34	1.04898e-31	yes	up	19.2367	50.72	19.53	18.31	19.87	55.66	50.14	46.36		FxaC_14g09950	FxaC_14g09950	PREDICTED: alpha-xylosidase 1 [Fragaria vesca subsp. vesca]	-2.34503	2.42995e-30	3.32057e-28	yes	down	6.26	1.08667	5.65	6.81	6.32	1.08	0.73	1.45
FxaC_15g09560	FxaC_15g09560	leucoanthocyanidin reductase [Fragaria x ananassa]	1.77745	8.82217e-34	1.4229e-31	yes	up	12.2367	41.9867	11.41	11.22	14.08	36.31	35.65	54		FxaC_19g15250	FxaC_19g15250	PREDICTED: beta-glucosidase 44-like [Fragaria vesca subsp. vesca]	-1.53911	4.59055e-30	6.21374e-28	yes	down	23.18	7.62667	22.31	23.92	23.31	7.42	6.74	8.72
FxaC_7g40760	FxaC_7g40760	PREDICTED: gibberellin-regulated protein 1 [Fragaria vesca subsp. vesca]	2.32724	1.01502e-33	1.62337e-31	yes	up	59.4367	296.493	81.75	48.48	48.08	308.88	301.94	278.66		FxaC_3g04310	FxaC_3g04310	PREDICTED: ABC transporter G family member 32 isoform X1 [Fragaria vesca subsp. vesca]	-1.43	7.14249e-30	9.62254e-28	yes	down	20.9933	7.33333	22.84	19.64	20.5	6.3	7.16	8.54
FxaC_21g30630	FxaC_21g30630	PREDICTED: boron transporter 4-like [Fragaria vesca subsp. vesca]	3.10249	1.44444e-33	2.30374e-31	yes	up	0.423333	4.20667	0.49	0.38	0.4	4.12	3.6	4.9		FxaC_9g19760	FxaC_9g19760	PREDICTED: protein TIC 100 [Fragaria vesca subsp. vesca]	-1.69695	7.21968e-30	9.70368e-28	yes	down	7.57667	2.17667	7.27	7.81	7.65	2.14	2.05	2.34
FxaC_21g09330	FxaC_21g09330	PREDICTED: protein EXORDIUM-like 5 [Fragaria vesca subsp. vesca]	1.3462	1.55329e-33	2.46362e-31	yes	up	34.7533	85.87	36.93	31.75	35.58	92.22	78.65	86.74		FxaC_5g27330	FxaC_5g27330	PREDICTED: laccase-14-like isoform X2 [Fragaria vesca subsp. vesca]	-3.32409	7.89599e-30	1.05878e-27	yes	down	6.58	0.373333	6.86	8.6	4.28	0.51	0.28	0.33
FxaC_27g09380	FxaC_27g09380	PREDICTED: glutathione transferase GST 23-like isoform X1 [Fragaria vesca subsp. vesca]	1.22611	1.62375e-33	2.56827e-31	yes	up	31.0167	60.9267	31.23	28.99	32.83	59.95	62.7	60.13		FxaC_16g25520	FxaC_16g25520	expansin [Fragaria x ananassa]	-1.05507	9.80504e-30	1.3056e-27	yes	down	385.72	177.433	397.8	395.95	363.41	180.52	154.55	197.23
FxaC_16g30840	FxaC_16g30840	PREDICTED: protein indeterminate-domain 5, chloroplastic [Fragaria vesca subsp. vesca]	1.72143	2.92462e-33	4.61308e-31	yes	up	3.65667	11.9	3.53	3.91	3.53	11.43	13.02	11.25		FxaC_25g51430	FxaC_25g51430	PREDICTED: cytokinin hydroxylase-like [Fragaria vesca subsp. vesca]	-2.8011	9.91579e-30	1.31728e-27	yes	down	6.21333	0.716667	6.79	5.91	5.94	0.82	0.91	0.42
FxaC_27g15790	FxaC_27g15790	PREDICTED: SPX domain-containing membrane protein At4g22990-like [Fragaria vesca subsp. vesca]	1.39532	3.87868e-33	6.08443e-31	yes	up	7.57667	19.6733	7.97	6.78	7.98	19.79	19.76	19.47		FxaC_11g15540	FxaC_11g15540	PREDICTED: interactor of constitutive active ROPs 1-like [Fragaria vesca subsp. vesca]	-1.98307	9.93912e-30	1.31732e-27	yes	down	11.79	2.78333	12.42	10.49	12.46	3.09	2.22	3.04
FxaC_6g25780	FxaC_6g25780	PREDICTED: inorganic phosphate transporter 1-4 [Fragaria vesca subsp. vesca]	1.80765	4.13348e-33	6.46641e-31	yes	up	13.3	46.1767	13.89	10.09	15.92	48	50.46	40.07		FxaC_15g03990	FxaC_15g03990	PREDICTED: adagio protein 3 [Fragaria vesca subsp. vesca]	-1.29087	9.98796e-30	1.32074e-27	yes	down	31.6867	12.27	30.46	31.17	33.43	13.37	12.04	11.4
FxaC_13g27150	FxaC_13g27150	PREDICTED: major allergen Pru ar 1-like [Fragaria vesca subsp. vesca]	1.62849	4.23347e-33	6.60479e-31	yes	up	630.767	2459.13	765.66	444.53	682.11	2259.56	2183.72	2934.12		FxaC_6g07810	FxaC_6g07810	PREDICTED: long chain acyl-CoA synthetase 2 [Fragaria vesca subsp. vesca]	-1.62094	1.36331e-29	1.79859e-27	yes	down	21.4833	6.49667	23.33	22.76	18.36	6.39	6.99	6.11
FxaC_15g01620	FxaC_15g01620	PREDICTED: 7-deoxyloganetin glucosyltransferase-like [Fragaria vesca subsp. vesca]	3.18259	4.97762e-33	7.74466e-31	yes	up	5.61	62.4767	4.92	6.47	5.44	54.51	45.22	87.7		FxaC_11g40550	FxaC_11g40550	PREDICTED: omega-3 fatty acid desaturase, endoplasmic reticulum [Fragaria vesca subsp. vesca]	-1.30669	2.18122e-29	2.85137e-27	yes	down	44.2667	16.9	45.71	42.64	44.45	17.85	17.93	14.92
FxaC_13g41770	FxaC_13g41770	class IV chitinase [Fragaria x ananassa]	4.19094	1.36282e-32	2.07529e-30	yes	up	0.22	8.48333	0.28	0	0.38	9.46	6.32	9.67		FxaC_1g28490	FxaC_1g28490	PREDICTED: probable cinnamyl alcohol dehydrogenase 9 [Fragaria vesca subsp. vesca]	-1.20499	2.48057e-29	3.22796e-27	yes	down	66.4933	27.4633	65.68	68.92	64.88	26.45	24.54	31.4
FxaC_21g03110	FxaC_21g03110	PREDICTED: lysine histidine transporter 1-like [Fragaria vesca subsp. vesca]	1.9806	1.54489e-32	2.34631e-30	yes	up	1.74	6.79333	2.01	1.46	1.75	5.96	6.41	8.01		FxaC_13g04240	FxaC_13g04240	PREDICTED: probable polygalacturonase non-catalytic subunit JP650 [Fragaria vesca subsp. vesca]	-2.26498	2.94778e-29	3.81857e-27	yes	down	11.51	2.13333	8.91	14.98	10.64	1.99	1.63	2.78
FxaC_13g06790	FxaC_13g06790	PREDICTED: uncharacterized protein LOC101308572 [Fragaria vesca subsp. vesca]	3.36396	8.06512e-32	1.2057e-29	yes	up	0.456667	5.81667	0.55	0.37	0.45	6.44	7.7	3.31		FxaC_27g43770	FxaC_27g43770	PREDICTED: 21 kDa protein [Fragaria vesca subsp. vesca]	-1.47788	4.4e-29	5.66136e-27	yes	down	194.783	65.0667	195.83	179.23	209.29	55.34	59.3	80.56
FxaC_14g01940	FxaC_14g01940	PREDICTED: 7-deoxyloganetin glucosyltransferase-like [Fragaria vesca subsp. vesca]	2.01447	1.35959e-31	2.00634e-29	yes	up	4.31667	17.76	4.78	5.01	3.16	19.55	15.17	18.56		FxaC_10g10260	FxaC_10g10260	PREDICTED: uncharacterized protein LOC101293376 [Fragaria vesca subsp. vesca]	-1.25823	6.30234e-29	8.05476e-27	yes	down	34.82	13.7833	37.58	31.26	35.62	15.26	13.03	13.06
FxaC_13g05470	FxaC_13g05470	PREDICTED: kirola-like [Fragaria vesca subsp. vesca]	1.54749	1.38036e-31	2.03176e-29	yes	up	81.8167	233.883	82.01	77.62	85.82	278.6	235.52	187.53		FxaC_10g10940	FxaC_10g10940	PREDICTED: ferredoxin--NADP reductase, root isozyme, chloroplastic [Fragaria vesca subsp. vesca]	-2.22579	6.39118e-29	8.132e-27	yes	down	12.9767	2.45667	11.09	12.99	14.85	2.02	1.85	3.5
FxaC_23g42990	FxaC_23g42990	PREDICTED: cytochrome P450 714C2-like [Fragaria vesca subsp. vesca]	4.07043	1.48002e-31	2.17286e-29	yes	up	0.1	3.58667	0.03	0.09	0.18	2.9	3.58	4.28		FxaC_21g65680	FxaC_21g65680	PREDICTED: uncharacterized protein LOC104435162 [Eucalyptus grandis]	-2.52015	7.98218e-29	1.01114e-26	yes	down	7.56667	1.10333	7.35	9.6	5.75	0.98	1.17	1.16
FxaC_7g19450	FxaC_7g19450	PREDICTED: glutathione transferase GST 23-like [Fragaria vesca subsp. vesca]	3.70431	1.53788e-31	2.25202e-29	yes	up	7.85	150.887	11.79	4.68	7.08	143.47	130.54	178.65		FxaC_5g06190	FxaC_5g06190	PREDICTED: 14 kDa proline-rich protein DC2.15-like [Fragaria vesca subsp. vesca]	-1.17275	9.65972e-29	1.21557e-26	yes	down	55.9433	23.72	51.52	57.45	58.86	22.83	21.2	27.13
FxaC_21g18700	FxaC_21g18700	PREDICTED: wall-associated receptor kinase-like 1 [Fragaria vesca subsp. vesca]	2.3435	1.6876e-31	2.46497e-29	yes	up	0.686667	3.7	0.68	0.79	0.59	3.29	3.17	4.64		FxaC_14g26790	FxaC_14g26790	PREDICTED: xyloglucan endotransglucosylase/hydrolase 2-like [Fragaria vesca subsp. vesca]	-3.14064	9.92169e-29	1.2458e-26	yes	down	9.15333	0.75	7.65	11.68	8.13	1.07	0.54	0.64
FxaC_13g33450	FxaC_13g33450	PREDICTED: stem-specific protein TSJT1 isoform X2 [Fragaria vesca subsp. vesca]	1.11758	1.75387e-31	2.55525e-29	yes	up	108.913	228.317	110.47	102.38	113.89	235.92	234.81	214.22		FxaC_21g56300	FxaC_21g56300	PREDICTED: glycerol-3-phosphate 2-O-acyltransferase 6 [Fragaria vesca subsp. vesca]	-1.30631	1.04049e-28	1.29794e-26	yes	down	24.9233	9.55667	25.67	25.41	23.69	8.57	9.47	10.63
FxaC_17g01630	FxaC_17g01630	PREDICTED: LOW QUALITY PROTEIN: hydroxymethylglutaryl-CoA synthase [Fragaria vesca subsp. vesca]	1.96227	1.89584e-31	2.75507e-29	yes	up	3.92	15.5067	4.47	3.54	3.75	12.97	13.56	19.99		FxaC_22g35900	FxaC_22g35900	PREDICTED: rhodanese-like domain-containing protein 9, chloroplastic isoform X1 [Fragaria vesca subsp. vesca]	-1.76314	1.48361e-28	1.84267e-26	yes	down	24.3467	6.64667	23.89	28.04	21.11	7.22	5.98	6.74
FxaC_25g39660	FxaC_25g39660	PREDICTED: uncharacterized protein LOC101296040 [Fragaria vesca subsp. vesca]	1.47199	2.20037e-31	3.18953e-29	yes	up	19.5433	53.0333	19.5	20.15	18.98	55.18	57.34	46.58		FxaC_27g44590	FxaC_27g44590	PREDICTED: alpha-L-fucosidase 1-like [Fragaria vesca subsp. vesca]	-2.40141	1.49514e-28	1.85297e-26	yes	down	4.99667	0.823333	4.52	5.37	5.1	0.83	0.57	1.07
FxaC_12g28550	FxaC_12g28550	PREDICTED: uncharacterized protein LOC101306984 [Fragaria vesca subsp. vesca]	1.35397	7.37273e-31	1.06065e-28	yes	up	38.4933	95.8833	38.64	34.45	42.39	100.8	102.69	84.16		FxaC_13g09640	FxaC_13g09640	PREDICTED: uncharacterized protein At1g04910-like [Fragaria vesca subsp. vesca]	-1.31051	1.5615e-28	1.93103e-26	yes	down	54.4767	20.71	59.99	48.73	54.71	23.31	20.15	18.67
FxaC_13g50930	FxaC_13g50930	PREDICTED: uncharacterized protein LOC101307105 [Fragaria vesca subsp. vesca]	2.49708	7.43929e-31	1.06755e-28	yes	up	1.40667	8.74333	1.66	1.19	1.37	7.48	10.14	8.61		FxaC_10g30280	FxaC_10g30280	PREDICTED: non-specific lipid transfer protein GPI-anchored 2 [Fragaria vesca subsp. vesca]	-1.71846	2.77492e-28	3.40222e-26	yes	down	29.1633	7.98	31.41	28.83	27.25	8.01	7.16	8.77
FxaC_2g13670	FxaC_2g13670	PREDICTED: thiol protease aleurain-like [Fragaria vesca subsp. vesca]	1.20521	7.68745e-31	1.1004e-28	yes	up	96.9167	216.763	102.91	82.69	105.15	201.73	232.71	215.85		FxaC_4g30940	FxaC_4g30940	PREDICTED: sucrose synthase [Fragaria vesca subsp. vesca]	-1.57018	2.98638e-28	3.65365e-26	yes	down	25.9367	8.22333	26.93	25.37	25.51	7.87	6.08	10.72
FxaC_17g02480	FxaC_17g02480	PREDICTED: uncharacterized protein LOC101313699 isoform X1 [Fragaria vesca subsp. vesca]	1.15408	7.7517e-31	1.10683e-28	yes	up	8.53333	18.4467	9.43	7.61	8.56	18.48	18.42	18.44		FxaC_9g23830	FxaC_9g23830	PREDICTED: non-specific lipid transfer protein GPI-anchored 2 [Fragaria vesca subsp. vesca]	-1.81102	3.52745e-28	4.28814e-26	yes	down	24.64	6.48667	23.13	27.11	23.68	6.6	5.41	7.45
FxaC_15g01670	FxaC_15g01670	PREDICTED: thioredoxin H2-like [Fragaria vesca subsp. vesca]	2.03468	7.87074e-31	1.12103e-28	yes	up	10.7433	44.55	10.64	10.67	10.92	52.12	45.83	35.7		FxaC_14g08470	FxaC_14g08470	PREDICTED: protein PHYLLO, chloroplastic isoform X1 [Fragaria vesca subsp. vesca]	-1.29776	4.59498e-28	5.56226e-26	yes	down	12.5267	4.66333	12.3	12	13.28	4.89	4.37	4.73
FxaC_25g41940	FxaC_25g41940	PREDICTED: putative lipid-transfer protein DIR1 [Fragaria vesca subsp. vesca]	2.07113	9.60677e-31	1.36152e-28	yes	up	6.13333	26.6333	5.06	7.81	5.53	26.08	19.58	34.24		FxaC_5g15430	FxaC_5g15430	PREDICTED: ABC transporter I family member 21-like [Fragaria vesca subsp. vesca]	-1.33263	6.482e-28	7.79706e-26	yes	down	11.88	4.47333	13.1	11.55	10.99	4.32	3.89	5.21
FxaC_22g17370	FxaC_22g17370	Recname: Full=Putative UDP-glucose flavonoid 3-O-glucosyltransferase 3; Short=FaGT3; Altname: Full=Flavonol 3-O-glucosyltransferase 3 >gi|51705413|gb|AAU09444.1| UDP-glucose glucosyltransferase [Fragaria x ananassa]	3.41618	1.07934e-30	1.52592e-28	yes	up	0.5	7.33333	0.5	0.4	0.6	4.7	8.37	8.93		FxaC_21g20450	FxaC_21g20450	PREDICTED: protein trichome birefringence-like 43 [Fragaria vesca subsp. vesca]	-1.3647	6.59558e-28	7.91705e-26	yes	down	65.2667	23.83	76.94	54.69	64.17	26.3	21.53	23.66
FxaC_13g33210	FxaC_13g33210	PREDICTED: mitogen-activated protein kinase kinase kinase NPK1 [Fragaria vesca subsp. vesca]	3.21663	1.12191e-30	1.58219e-28	yes	up	0.33	3.94667	0.21	0.49	0.29	4.08	4.48	3.28		FxaC_11g43240	FxaC_11g43240	PREDICTED: uncharacterized protein LOC101310099 [Fragaria vesca subsp. vesca]	-1.68768	7.659e-28	9.1743e-26	yes	down	41.0367	11.8433	36.57	52.11	34.43	12.26	11.58	11.69
FxaC_22g09940	FxaC_22g09940	PREDICTED: uncharacterized protein LOC101293506 [Fragaria vesca subsp. vesca]	1.32169	1.1248e-30	1.58237e-28	yes	up	21.4733	53.1167	22.85	18.17	23.4	52.55	55.58	51.22		FxaC_17g06070	FxaC_17g06070	PREDICTED: probable inactive receptor kinase At4g23740 [Fragaria vesca subsp. vesca]	-1.99725	8.53065e-28	1.01971e-25	yes	down	7.91667	1.80333	7.16	8.61	7.98	1.5	1.6	2.31
FxaC_17g42030	FxaC_17g42030	PREDICTED: potassium channel AKT2/3 [Fragaria vesca subsp. vesca]	1.24822	1.18617e-30	1.66462e-28	yes	up	9.04333	21.0367	9.29	9.2	8.64	20.61	22.55	19.95		FxaC_10g19120	FxaC_10g19120	PREDICTED: protochlorophyllide reductase, chloroplastic [Fragaria vesca subsp. vesca]	-1.19674	8.67301e-28	1.03456e-25	yes	down	84.8733	35.2	82.81	96.13	75.68	37.54	33.29	34.77
FxaC_8g21280	FxaC_8g21280	PREDICTED: inorganic phosphate transporter 1-4 [Fragaria vesca subsp. vesca]	1.96319	1.42884e-30	2.00028e-28	yes	up	6.97	27.3967	8.18	4.95	7.78	22.37	32.25	27.57		FxaC_25g24830	FxaC_25g24830	PREDICTED: probable pectate lyase 13 [Fragaria vesca subsp. vesca]	-1.44563	1.11732e-27	1.32726e-25	yes	down	20.42	7.07667	18.97	20.66	21.63	6.9	6.15	8.18
FxaC_10g04790	FxaC_10g04790	PREDICTED: uncharacterized protein LOC101291898 [Fragaria vesca subsp. vesca]	1.1961	1.71612e-30	2.39076e-28	yes	up	131.813	290.25	146.77	112.07	136.6	282.67	283.25	304.83		FxaC_17g46350	FxaC_17g46350	PREDICTED: protein NRT1/ PTR FAMILY 5.10-like [Fragaria vesca subsp. vesca]	-3.89917	1.12887e-27	1.33821e-25	yes	down	15.8333	0.5	22	8.81	16.69	0.35	0.49	0.66
FxaC_23g01780	FxaC_23g01780	beta-amyrin synthase [Rosa chinensis]	3.98077	1.86579e-30	2.59295e-28	yes	up	0.08	2.53	0.08	0.05	0.11	2.24	3.71	1.64		FxaC_19g39450	FxaC_19g39450	protein DOWNSTREAM OF FLC-like [Rosa chinensis]	-1.31236	1.30854e-27	1.548e-25	yes	down	114.523	43.5133	112.13	120.73	110.71	41.4	37.8	51.34
FxaC_16g27520	FxaC_16g27520	PREDICTED: ATP-citrate synthase alpha chain protein 1 [Fragaria vesca subsp. vesca]	1.43795	1.95404e-30	2.70902e-28	yes	up	22.23	59.5133	23.17	23.91	19.61	56.04	50.14	72.36		FxaC_28g32270	FxaC_28g32270	PREDICTED: cytochrome P450 77A3-like [Fragaria vesca subsp. vesca]	-1.36089	2.27681e-27	2.67138e-25	yes	down	23.6367	8.69	24.75	23.36	22.8	8.33	8.11	9.63
FxaC_13g27140	FxaC_13g27140	PREDICTED: major allergen Pru ar 1-like [Fragaria vesca subsp. vesca]	2.77227	2.18763e-30	3.01824e-28	yes	up	10.2833	81.65	14.24	5.15	11.46	87.85	59.3	97.8		FxaC_10g17790	FxaC_10g17790	PREDICTED: interactor of constitutive active ROPs 1-like [Fragaria vesca subsp. vesca]	-1.85134	2.74391e-27	3.21284e-25	yes	down	11.6667	2.97	12.61	12.06	10.33	2.53	2.76	3.62
FxaC_22g73260	FxaC_22g73260	PREDICTED: mitoferrin-like [Fragaria vesca subsp. vesca]	2.13675	2.71158e-30	3.69659e-28	yes	up	1.27667	5.78333	1.45	1.29	1.09	6.79	5.56	5		FxaC_5g05700	FxaC_5g05700	PREDICTED: transcription factor HY5 [Fragaria vesca subsp. vesca]	-1.54456	5.89161e-27	6.85642e-25	yes	down	31.2967	10.1533	36.19	27.01	30.69	10.12	8.88	11.46
FxaC_10g00620	FxaC_10g00620	PREDICTED: cold-regulated 413 inner membrane protein 2, chloroplastic-like isoform X2 [Fragaria vesca subsp. vesca]	1.64971	4.20242e-30	5.7154e-28	yes	up	12.92	40.3567	11.06	13.11	14.59	40.26	41.03	39.78		FxaC_6g07780	FxaC_6g07780	PREDICTED: long chain acyl-CoA synthetase 2 [Fragaria vesca subsp. vesca]	-1.45295	7.14973e-27	8.23687e-25	yes	down	21.79	8.00667	19.33	23.63	22.41	7.4	6.81	9.81
FxaC_6g37960	FxaC_6g37960	PREDICTED: vacuolar-processing enzyme [Fragaria vesca subsp. vesca]	1.02923	4.53116e-30	6.14788e-28	yes	up	84.5367	166.877	85.65	79.85	88.11	166.81	173.46	160.36		FxaC_11g06980	FxaC_11g06980	PREDICTED: uncharacterized protein LOC101293376 [Fragaria vesca subsp. vesca]	-1.30233	1.46238e-26	1.66796e-24	yes	down	15.9733	6.12667	16.2	15.82	15.9	6.73	5.58	6.07
FxaC_18g35440	FxaC_18g35440	PREDICTED: cytochrome P450 78A9-like [Fragaria vesca subsp. vesca]	1.84826	5.73308e-30	7.74196e-28	yes	up	5.06	18.23	5.69	3.5	5.99	18.62	17.53	18.54		FxaC_11g30680	FxaC_11g30680	PREDICTED: protein TIC 100 [Fragaria vesca subsp. vesca]	-1.27559	1.47357e-26	1.67738e-24	yes	down	14.6033	5.72667	13.92	15.28	14.61	6.02	5.39	5.77
FxaC_21g11530	FxaC_21g11530	PREDICTED: uncharacterized protein LOC101293506 [Fragaria vesca subsp. vesca]	1.42918	8.99342e-30	1.20312e-27	yes	up	11.3633	29.26	12.18	10.77	11.14	28.05	32.79	26.94		FxaC_22g04130	FxaC_22g04130	PREDICTED: phosphoglucan phosphatase LSF1, chloroplastic [Fragaria vesca subsp. vesca]	-1.12831	2.23077e-26	2.52425e-24	yes	down	23.08	10.0367	23.6	22.79	22.85	10.92	10.16	9.03
FxaC_24g26450	FxaC_24g26450	PREDICTED: BEL1-like homeodomain protein 1 [Fragaria vesca subsp. vesca]	1.22368	9.71846e-30	1.29709e-27	yes	up	8.57333	19.7733	8.3	8.77	8.65	19.36	18.48	21.48		FxaC_25g00730	FxaC_25g00730	PREDICTED: uroporphyrinogen-III C-methyltransferase [Fragaria vesca subsp. vesca]	-1.59584	2.83267e-26	3.1802e-24	yes	down	54.5767	16.8267	42.64	55.38	65.71	19.27	16.7	14.51
FxaC_13g03500	FxaC_13g03500	PREDICTED: galactinol synthase 1 [Fragaria vesca subsp. vesca]	2.46089	1.53097e-29	2.01514e-27	yes	up	153.47	907.74	148.93	125.37	186.11	938.95	999.02	785.25		FxaC_24g06240	FxaC_24g06240	E3 ubiquitin-protein ligase SINAT3 isoform X2 [Rosa chinensis]	-4.28849	3.6158e-26	4.03566e-24	yes	down	3.64	0.0166667	4.74	2.94	3.24	0	0.05	0
FxaC_5g35590	FxaC_5g35590	PREDICTED: uncharacterized protein LOC101303079 [Fragaria vesca subsp. vesca]	1.1541	1.55084e-29	2.03661e-27	yes	up	21.4667	46.5433	22.64	19.89	21.87	46	49.77	43.86		FxaC_11g03610	FxaC_11g03610	PREDICTED: chlorophyll a-b binding protein of LHCII type 1-like [Fragaria vesca subsp. vesca]	-1.18231	3.64025e-26	4.05506e-24	yes	down	807.883	336.587	731.61	916.34	775.7	369.16	316.67	323.93
FxaC_5g00680	FxaC_5g00680	PREDICTED: cysteine proteinase RD21a [Fragaria vesca subsp. vesca]	1.03369	1.96198e-29	2.57064e-27	yes	up	49.0667	96.99	50.4	46.2	50.6	92.72	101.39	96.86		FxaC_25g12870	FxaC_25g12870	PREDICTED: protein ECERIFERUM 1-like [Fragaria vesca subsp. vesca]	-2.3514	4.75128e-26	5.27217e-24	yes	down	5.40667	0.906667	4.68	7.26	4.28	1	1.05	0.67
FxaC_1g38980	FxaC_1g38980	PREDICTED: probable sucrose-phosphate synthase 4 [Fragaria vesca subsp. vesca]	1.95667	2.4089e-29	3.14183e-27	yes	up	2.15333	8.76333	2.59	1.73	2.14	10.12	8.43	7.74		FxaC_25g58130	FxaC_25g58130	p450 domain-containing protein, partial [Cephalotus follicularis]	-1.30919	5.15178e-26	5.69451e-24	yes	down	8.66667	3.66333	10.13	8.19	7.68	3.76	3.37	3.86
FxaC_22g00120	FxaC_22g00120	CO-like protein [Fragaria x ananassa]	1.74143	2.63806e-29	3.42511e-27	yes	up	5.84333	19.5267	6.48	5.37	5.68	16.14	21.28	21.16		FxaC_16g23140	FxaC_16g23140	PREDICTED: protein STRICTOSidINE SYNTHASE-LIKE 10-like [Fragaria vesca subsp. vesca]	-1.13753	5.23275e-26	5.77286e-24	yes	down	149.957	64.92	161.27	146.33	142.27	61.18	55.55	78.03
FxaC_22g71780	FxaC_22g71780	PREDICTED: zinc finger CCCH domain-containing protein ZFN-like [Fragaria vesca subsp. vesca]	1.24293	3.83655e-29	4.95867e-27	yes	up	15.0133	34.6467	15.28	14.42	15.34	33.47	37.29	33.18		FxaC_14g15070	FxaC_14g15070	glucose-6-phosphate dehydrogenase [Fragaria x ananassa]	-1.86462	5.31758e-26	5.85516e-24	yes	down	15.1033	3.81333	11.84	17.26	16.21	4.67	3.39	3.38
FxaC_2g15560	FxaC_2g15560	PREDICTED: dehydrodolichyl diphosphate synthase 6-like [Fragaria vesca subsp. vesca]	2.33138	4.3105e-29	5.55871e-27	yes	up	1.30667	6.95333	1.36	1.09	1.47	8.92	6.28	5.66		FxaC_6g02770	FxaC_6g02770	PREDICTED: serine carboxypeptidase-like 18 [Fragaria vesca subsp. vesca]	-3.46056	5.51174e-26	6.03414e-24	yes	down	4.51	0.246667	4.16	6.71	2.66	0.31	0.21	0.22
FxaC_19g37300	FxaC_19g37300	PREDICTED: isoamylase 3, chloroplastic [Fragaria vesca subsp. vesca]	1.50185	4.57233e-29	5.86991e-27	yes	up	3.93333	10.96	4.59	3.79	3.42	11.4	10.23	11.25		FxaC_4g26290	FxaC_4g26290	PREDICTED: uncharacterized protein LOC101304510 [Fragaria vesca subsp. vesca]	-1.4346	5.50364e-26	6.03414e-24	yes	down	22.5433	7.87	20.51	24.76	22.36	8.12	6.98	8.51
FxaC_21g10910	FxaC_21g10910	PREDICTED: zinc finger protein CONSTANS-LIKE 2 [Fragaria vesca subsp. vesca]	1.3375	5.25218e-29	6.72761e-27	yes	up	16.2467	40.0533	18.04	15.83	14.87	38.34	44.28	37.54		FxaC_5g36740	FxaC_5g36740	PREDICTED: ferredoxin--nitrite reductase, chloroplastic [Fragaria vesca subsp. vesca]	-1.21727	6.26745e-26	6.84838e-24	yes	down	45.59	18.6333	40.04	46.27	50.46	20.72	17.42	17.76
FxaC_24g15130	FxaC_24g15130	PREDICTED: ferritin-3, chloroplastic [Fragaria vesca subsp. vesca]	1.95321	6.34029e-29	8.08521e-27	yes	up	3.53667	13.8667	3.18	3.61	3.82	15.41	13.98	12.21		FxaC_13g29170	FxaC_13g29170		-1.55763	6.73724e-26	7.3477e-24	yes	down	16.6233	5.26667	15.86	17.39	16.62	5.73	5.24	4.83
FxaC_11g05530	FxaC_11g05530	PREDICTED: protein trichome birefringence-like 38 [Fragaria vesca subsp. vesca]	1.34001	7.06919e-29	8.97474e-27	yes	up	16.6967	41.28	16.21	14.8	19.08	43.24	41.73	38.87		FxaC_18g37150	FxaC_18g37150	PREDICTED: acyl carrier protein 1, chloroplastic-like [Fragaria vesca subsp. vesca]	-1.5383	8.33336e-26	9.0368e-24	yes	down	165.7	52.88	152.75	198.09	146.26	58.94	55.39	44.31
FxaC_22g27100	FxaC_22g27100	PREDICTED: aspartate, glycine, lysine and serine-rich protein-like [Fragaria vesca subsp. vesca]	1.18579	9.03215e-29	1.14162e-26	yes	up	80.5567	177.4	88.67	71.61	81.39	181.76	189.53	160.91		FxaC_26g25900	FxaC_26g25900	PREDICTED: fasciclin-like arabinogalactan protein 10 [Fragaria vesca subsp. vesca]	-1.50548	9.51863e-26	1.02638e-23	yes	down	37.31	12.3467	36.99	35.63	39.31	11.37	9.88	15.79
FxaC_21g47280	FxaC_21g47280	uncharacterized protein LOC112179730 [Rosa chinensis]	2.18363	9.58505e-29	1.20883e-26	yes	up	1.37333	6.47333	1.45	1.11	1.56	6.21	6	7.21		FxaC_13g22050	FxaC_13g22050	PREDICTED: non-specific lipid transfer protein GPI-anchored 1 [Fragaria vesca subsp. vesca]	-1.36426	1.00197e-25	1.07838e-23	yes	down	53.99	19.7467	56.21	51.31	54.45	20.6	15.98	22.66
FxaC_21g47250	FxaC_21g47250	PREDICTED: probable glycosyltransferase At5g03795 [Fragaria vesca subsp. vesca]	2.72573	9.99933e-29	1.2528e-26	yes	up	0.8	5.98	1.02	0.37	1.01	5.57	5.81	6.56		FxaC_24g18510	FxaC_24g18510	PREDICTED: metallothionein-like protein type 2 MET1 [Fragaria vesca subsp. vesca]	-1.16617	1.11714e-25	1.20007e-23	yes	down	1320.92	558.23	1515.6	1179.98	1267.17	535.5	469.45	669.74
FxaC_14g18650	FxaC_14g18650	hypothetical protein TorRG33x02_160440 [Trema orientalis]	4.38903	1.02267e-28	1.2785e-26	yes	up	0.136667	18.8933	0	0	0.41	17.88	13.05	25.75		FxaC_23g38290	FxaC_23g38290	PREDICTED: bifunctional 3-dehydroquinate dehydratase/shikimate dehydrogenase, chloroplastic-like [Fragaria vesca subsp. vesca]	-2.05763	1.73365e-25	1.84163e-23	yes	down	10.52	1.81	9.39	13.7	8.47	1.29	1.86	2.28
FxaC_7g26360	FxaC_7g26360	PREDICTED: ethylene response sensor 1 [Fragaria vesca subsp. vesca]	1.63716	1.1966e-28	1.48943e-26	yes	up	5.28	16.5033	6.42	4.29	5.13	14.69	17.91	16.91		FxaC_7g38450	FxaC_7g38450	PREDICTED: putative glutathione-specific gamma-glutamylcyclotransferase 2 [Fragaria vesca subsp. vesca]	-1.37832	2.11994e-25	2.24781e-23	yes	down	204.283	73.9733	166.86	214.49	231.5	75.9	80.99	65.03
FxaC_18g40910	FxaC_18g40910	PREDICTED: serine/threonine-protein kinase HT1-like [Fragaria vesca subsp. vesca]	2.39592	1.85925e-28	2.2943e-26	yes	up	1.54	8.69	1.74	1.47	1.41	6.5	8.33	11.24		FxaC_5g40530	FxaC_5g40530	PREDICTED: serine carboxypeptidase-like 18 [Fragaria vesca subsp. vesca]	-2.79534	2.28747e-25	2.41649e-23	yes	down	6.47667	0.72	6.13	8.99	4.31	0.53	0.69	0.94
FxaC_27g24320	FxaC_27g24320	PREDICTED: L-3-cyanoalanine synthase 2, mitochondrial [Fragaria vesca subsp. vesca]	1.48717	2.35069e-28	2.89448e-26	yes	up	9.91	27.25	10.7	8.3	10.73	27.39	29.14	25.22		FxaC_22g53250	FxaC_22g53250	PREDICTED: short-chain dehydrogenase TIC 32, chloroplastic [Fragaria vesca subsp. vesca]	-3.7367	3.38166e-25	3.54622e-23	yes	down	3.81667	0.126667	3.09	4.96	3.4	0.22	0.12	0.04
FxaC_5g00930	FxaC_5g00930	PREDICTED: isoflavone 2'-hydroxylase-like [Fragaria vesca subsp. vesca]	2.41871	2.62906e-28	3.2303e-26	yes	up	1.51667	8.70667	1.24	1.23	2.08	6.76	10.12	9.24		FxaC_2g13440	FxaC_2g13440	PREDICTED: auxin-binding protein ABP19a [Fragaria vesca subsp. vesca]	-1.29914	3.46195e-25	3.61717e-23	yes	down	158.61	60.38	142.52	175.61	157.7	61.81	61.78	57.55
FxaC_11g28070	FxaC_11g28070	PREDICTED: pleiotropic drug resistance protein 2-like [Fragaria vesca subsp. vesca]	3.21853	2.99464e-28	3.65595e-26	yes	up	0.83	10.2533	1.16	0.66	0.67	6.73	8.8	15.23		FxaC_2g01110	FxaC_2g01110	PREDICTED: auxin-binding protein ABP19a [Fragaria vesca subsp. vesca]	-1.29914	3.46195e-25	3.61717e-23	yes	down	158.61	60.38	142.52	175.61	157.7	61.81	61.78	57.55
FxaC_24g54930	FxaC_24g54930	putative S-adenosylmethionine decarboxylase, partial [Prunus dulcis]	1.0565	3.46847e-28	4.22541e-26	yes	up	45.8367	92.23	51	42.12	44.39	91.14	95.09	90.46		FxaC_13g20650	FxaC_13g20650	very-long-chain 3-oxoacyl-CoA reductase 1-like [Rosa chinensis]	-1.18491	4.27552e-25	4.45097e-23	yes	down	34.6367	14.7133	34	35.65	34.26	14	14.67	15.47
FxaC_7g33690	FxaC_7g33690	PREDICTED: vacuolar-processing enzyme [Fragaria vesca subsp. vesca]	1.21178	3.90989e-28	4.74297e-26	yes	up	23.5433	53.0933	25.51	21.68	23.44	53.67	56.98	48.63		FxaC_4g17960	FxaC_4g17960	PREDICTED: very-long-chain (3R)-3-hydroxyacyl-CoA dehydratase PASTICCINO 2A [Fragaria vesca subsp. vesca]	-1.23206	4.61737e-25	4.79813e-23	yes	down	37.18	14.98	38.79	37.56	35.19	14.48	13.79	16.67
FxaC_10g33040	FxaC_10g33040	PREDICTED: zinc transporter 11-like [Fragaria vesca subsp. vesca]	1.50576	5.73831e-28	6.93162e-26	yes	up	14.59	39.8267	15.12	11.64	17.01	37.97	45.56	35.95		FxaC_26g05230	FxaC_26g05230	PREDICTED: golgin subfamily A member 6-like protein 22 [Fragaria vesca subsp. vesca]	-1.21137	4.89423e-25	5.07661e-23	yes	down	17.58	7.21667	20.07	15.44	17.23	6.91	7.14	7.6
FxaC_5g20480	FxaC_5g20480	PREDICTED: 3-hydroxy-3-methylglutaryl-coenzyme A reductase 1-like [Fragaria vesca subsp. vesca]	3.05267	5.80509e-28	6.99752e-26	yes	up	0.556667	5.61	0.46	0.29	0.92	5.15	6.32	5.36		FxaC_19g20990	FxaC_19g20990	PREDICTED: protein LOL1 [Fragaria vesca subsp. vesca]	-1.31878	5.07508e-25	5.25468e-23	yes	down	69.9333	26.4767	60.78	73.54	75.48	24.92	26.78	27.73
FxaC_7g07070	FxaC_7g07070	PREDICTED: uncharacterized protein LOC101314035 [Fragaria vesca subsp. vesca]	2.20429	1.03389e-27	1.23072e-25	yes	up	3.94	19.81	3.24	4.64	3.94	22.23	19.08	18.12		FxaC_14g00620	FxaC_14g00620	PREDICTED: porphobilinogen deaminase, chloroplastic-like [Fragaria vesca subsp. vesca]	-1.76686	5.52752e-25	5.7128e-23	yes	down	23.68	6.43333	21.58	29.86	19.6	6.75	6.7	5.85
FxaC_24g15850	FxaC_24g15850	PREDICTED: (-)-germacrene D synthase-like [Fragaria vesca subsp. vesca]	4.39398	1.48237e-27	1.75002e-25	yes	up	0.01	2.56	0	0	0.03	2.43	1.54	3.71		FxaC_21g44020	FxaC_21g44020	PREDICTED: aspartic proteinase nepenthesin-2 [Fragaria vesca subsp. vesca]	-1.67759	6.04395e-25	6.23529e-23	yes	down	24.32	7.05667	24.5	21.73	26.73	6.45	5.62	9.1
FxaC_9g20400	FxaC_9g20400	PREDICTED: zinc transporter 11-like [Fragaria vesca subsp. vesca]	1.17874	1.69276e-27	1.99429e-25	yes	up	34.3133	74.74	37.68	29.02	36.24	73.95	80.12	70.15		FxaC_1g02300	FxaC_1g02300	PREDICTED: ABC transporter G family member 32 isoform X2 [Fragaria vesca subsp. vesca]	-1.27867	6.15207e-25	6.33542e-23	yes	down	19.5733	7.67667	20.3	20.06	18.36	6.29	7.09	9.65
FxaC_8g07640	FxaC_8g07640	PREDICTED: gibberellin-regulated protein 1 [Fragaria vesca subsp. vesca]	1.97903	1.82538e-27	2.14612e-25	yes	up	8.92333	38.2633	9.93	8.36	8.48	42.07	41.7	31.02		FxaC_12g46580	FxaC_12g46580	PREDICTED: heterogeneous nuclear ribonucleoprotein U-like protein 1 [Fragaria vesca subsp. vesca]	-1.37899	6.70022e-25	6.87517e-23	yes	down	18.0233	6.52	19.88	17.33	16.86	6.24	5.98	7.34
FxaC_17g14510	FxaC_17g14510	PREDICTED: granule-bound starch synthase 1, chloroplastic/amyloplastic [Fragaria vesca subsp. vesca]	1.40929	3.20448e-27	3.74446e-25	yes	up	7.96	20.8367	7.24	8.1	8.54	18.44	19.73	24.34		FxaC_10g30210	FxaC_10g30210	PREDICTED: lysosomal beta glucosidase-like [Fragaria vesca subsp. vesca]	-1.32569	7.3049e-25	7.46887e-23	yes	down	14.8267	5.61	15.04	15.32	14.12	5.57	4.98	6.28
FxaC_3g31810	FxaC_3g31810	PREDICTED: ammonium transporter 3 member 1-like [Fragaria vesca subsp. vesca]	1.92031	5.48859e-27	6.40041e-25	yes	up	3.66667	14.1267	3.19	3.45	4.36	11.92	16.26	14.2		FxaC_20g14460	FxaC_20g14460	PREDICTED: ras GTPase-activating protein-binding protein 1 [Fragaria vesca subsp. vesca]	-2.32644	7.45796e-25	7.61177e-23	yes	down	3.65333	0.633333	3.3	4.51	3.15	0.52	0.56	0.82
FxaC_18g08790	FxaC_18g08790	PREDICTED: uncharacterized protein LOC101308766 [Fragaria vesca subsp. vesca]	1.82008	6.05335e-27	7.03036e-25	yes	up	2.02333	7.19333	2.08	1.71	2.28	7.65	6.85	7.08		FxaC_27g14870	FxaC_27g14870	PREDICTED: fasciclin-like arabinogalactan protein 10 [Fragaria vesca subsp. vesca]	-1.58388	7.92707e-25	8.07616e-23	yes	down	19.7667	6.11333	20.18	18.54	20.58	6.27	6.08	5.99
FxaC_5g11470	FxaC_5g11470	PREDICTED: gibberellin receptor Gid1B-like [Fragaria vesca subsp. vesca]	1.79169	6.07417e-27	7.04026e-25	yes	up	3.21	11.2133	2.9	3.02	3.71	9.68	11.6	12.36		FxaC_22g31560	FxaC_22g31560	PREDICTED: ethylene-responsive transcription factor ERF054-like [Fragaria vesca subsp. vesca]	-3.24696	1.00021e-24	1.01182e-22	yes	down	4.91	0.333333	5.03	4.94	4.76	0.29	0.24	0.47
FxaC_18g35350	FxaC_18g35350	PREDICTED: metal-nicotianamine transporter YSL1 [Fragaria vesca subsp. vesca]	1.42131	6.52747e-27	7.55038e-25	yes	up	7.67	20.1433	7.28	7.54	8.19	20.64	21.74	18.05		FxaC_7g25900	FxaC_7g25900	PREDICTED: blue-light photoreceptor PHR2 [Fragaria vesca subsp. vesca]	-1.12628	1.05962e-24	1.07003e-22	yes	down	110.03	48.1133	103.07	123.53	103.49	44.8	44.06	55.48
FxaC_15g01600	FxaC_15g01600	PREDICTED: protein NRT1/ PTR FAMILY 2.13-like [Fragaria vesca subsp. vesca]	1.83179	6.89829e-27	7.96321e-25	yes	up	2.48667	8.92	2.57	2.05	2.84	9.19	9.06	8.51		FxaC_15g36330	FxaC_15g36330	PREDICTED: uncharacterized protein LOC101309817 [Fragaria vesca subsp. vesca]	-1.21434	1.07896e-24	1.08764e-22	yes	down	44.9167	18.34	39.76	47.78	47.21	19.31	19.07	16.64
FxaC_11g28610	FxaC_11g28610	PREDICTED: serine--glyoxylate aminotransferase [Fragaria vesca subsp. vesca]	1.11757	8.62058e-27	9.91142e-25	yes	up	219.753	462.353	212.81	217.75	228.7	473	504.83	409.23		FxaC_26g00550	FxaC_26g00550	PREDICTED: BAHD acyltransferase DCR [Fragaria vesca subsp. vesca]	-1.17853	1.19506e-24	1.20045e-22	yes	down	59.95	25.2367	61.25	56.63	61.97	22.56	22.06	31.09
FxaC_28g00840	FxaC_28g00840	PREDICTED: uncharacterized protein LOC101293238 [Fragaria vesca subsp. vesca]	1.71164	9.93637e-27	1.14013e-24	yes	up	12.57	40.89	13.06	9.55	15.1	38.8	42.15	41.72		FxaC_26g42500	FxaC_26g42500	PREDICTED: uroporphyrinogen-III C-methyltransferase [Fragaria vesca subsp. vesca]	-1.33998	1.34565e-24	1.34464e-22	yes	down	82.36	30.6967	71.13	84.69	91.26	35.92	27.53	28.64
FxaC_10g40710	FxaC_10g40710	hypothetical protein POPTR_0019s13150g [Populus trichocarpa]	4.38974	1.1186e-26	1.28095e-24	yes	up	0	10.93	0	0	0	7.57	13.48	11.74		FxaC_15g40320	FxaC_15g40320	PREDICTED: protein tesmin/TSO1-like CXC 2 [Fragaria vesca subsp. vesca]	-1.85838	1.3796e-24	1.37617e-22	yes	down	6.13	1.54	6.21	6.84	5.34	1.29	1.45	1.88
FxaC_21g16790	FxaC_21g16790	PREDICTED: acetyl-CoA acetyltransferase, cytosolic 1-like [Fragaria vesca subsp. vesca]	1.18439	1.34901e-26	1.54172e-24	yes	up	26.54	58.7633	30.33	24.38	24.91	54.76	54.01	67.52		FxaC_12g07540	FxaC_12g07540	PREDICTED: omega-3 fatty acid desaturase, endoplasmic reticulum [Fragaria vesca subsp. vesca]	-1.50611	1.69224e-24	1.68216e-22	yes	down	21.92	7.25	19.9	24.66	21.2	5.81	7.88	8.06
FxaC_8g05640	FxaC_8g05640	PREDICTED: anthocyanidin 3-O-glucosyltransferase 5-like [Fragaria vesca subsp. vesca]	2.99328	1.51815e-26	1.7247e-24	yes	up	1.03333	10.2567	1.25	0.88	0.97	8.4	9.32	13.05		FxaC_5g36140	FxaC_5g36140	PREDICTED: 2-hydroxyisoflavanone dehydratase-like [Fragaria vesca subsp. vesca]	-1.77694	1.81515e-24	1.7981e-22	yes	down	23.1067	6.15333	21.71	24.98	22.63	6.41	6.42	5.63
FxaC_10g14280	FxaC_10g14280	PREDICTED: vacuolar-sorting receptor 6 [Fragaria vesca subsp. vesca]	1.36412	2.07478e-26	2.35239e-24	yes	up	8.30333	20.9267	8.96	7.68	8.27	18.74	24.05	19.99		FxaC_2g07540	FxaC_2g07540	PREDICTED: ABC transporter G family member 32 isoform X1 [Fragaria vesca subsp. vesca]	-1.66997	2.03106e-24	2.00504e-22	yes	down	5.88	1.79667	5.93	6.28	5.43	1.86	1.55	1.98
FxaC_2g11840	FxaC_2g11840	PREDICTED: MLO-like protein 15 [Fragaria vesca subsp. vesca]	1.71233	2.30208e-26	2.59719e-24	yes	up	3.77	12.35	4.64	3.06	3.61	10.51	12.81	13.73		FxaC_27g47670	FxaC_27g47670	PREDICTED: protein IQ-DOMAIN 1 isoform X1 [Fragaria vesca subsp. vesca]	-1.76757	2.60843e-24	2.55737e-22	yes	down	11.7967	3.19667	11.94	10.41	13.04	2.95	2.53	4.11
FxaC_16g25290	FxaC_16g25290	PREDICTED: uncharacterized protein LOC105351146 [Fragaria vesca subsp. vesca]	1.79486	2.30429e-26	2.59719e-24	yes	up	3.72667	13.1067	3.43	4.07	3.68	13.69	11.1	14.53		FxaC_26g28510	FxaC_26g28510	receptor like protein 6-like [Rosa chinensis]	-1.58032	3.91034e-24	3.80127e-22	yes	down	8.62333	2.67667	9.8	6.91	9.16	2.48	2.79	2.76
FxaC_9g29930	FxaC_9g29930	PREDICTED: nucleolin [Fragaria vesca subsp. vesca]	1.53437	2.81987e-26	3.17205e-24	yes	up	21.3067	60.5633	26.49	18.29	19.14	60.6	68.54	52.55		FxaC_6g02690	FxaC_6g02690	PREDICTED: serine carboxypeptidase-like 18 [Fragaria vesca subsp. vesca]	-3.02379	4.33738e-24	4.20212e-22	yes	down	4.48667	0.39	4.01	6.14	3.31	0.4	0.33	0.44
FxaC_25g24230	FxaC_25g24230	PREDICTED: protein LHY-like [Fragaria vesca subsp. vesca]	1.98398	3.14745e-26	3.52668e-24	yes	up	7.12333	22.8033	5.29	2.43	13.65	27.8	16.85	23.76		FxaC_21g19230	FxaC_21g19230	PREDICTED: GDSL esterase/lipase At2g42990 [Fragaria vesca subsp. vesca]	-2.12663	4.48968e-24	4.34233e-22	yes	down	3.94	0.79	4.03	3.58	4.21	0.87	0.77	0.73
FxaC_19g04540	FxaC_19g04540	hypothetical protein RchiOBHm_Chr7g0195541 [Rosa chinensis]	2.54422	3.53353e-26	3.95155e-24	yes	up	80.0233	485.663	88.89	40.29	110.89	516.79	498.4	441.8		FxaC_25g14100	FxaC_25g14100	PREDICTED: protein ECERIFERUM 1-like [Fragaria vesca subsp. vesca]	-2.26874	4.86682e-24	4.68883e-22	yes	down	18.4867	3.3	18.82	22.96	13.68	3.57	3.1	3.23
FxaC_15g01300	FxaC_15g01300	PREDICTED: protein indeterminate-domain 5, chloroplastic [Fragaria vesca subsp. vesca]	1.4462	3.87326e-26	4.30624e-24	yes	up	6.59	17.7433	5.96	7.29	6.52	16.84	19.92	16.47		FxaC_3g04380	FxaC_3g04380	PREDICTED: heat stress transcription factor C-1 [Fragaria vesca subsp. vesca]	-1.67911	5.2732e-24	5.0659e-22	yes	down	16.5333	4.74333	17.57	15.45	16.58	4.97	4.72	4.54
FxaC_23g36530	FxaC_23g36530	PREDICTED: F-box protein PP2-B15-like isoform X1 [Fragaria vesca subsp. vesca]	2.69798	4.78062e-26	5.29447e-24	yes	up	1.82667	13.6767	2.29	1.31	1.88	8.37	13.69	18.97		FxaC_8g31560	FxaC_8g31560	PREDICTED: plastid division protein PDV2-like [Fragaria vesca subsp. vesca]	-3.10014	5.48548e-24	5.25221e-22	yes	down	11.23	0.866667	11.83	12.19	9.67	1.01	1.3	0.29
FxaC_27g33930	FxaC_27g33930	PREDICTED: protein LHY-like [Fragaria vesca subsp. vesca]	1.11689	5.49566e-26	6.03414e-24	yes	up	24.48	51.5667	26.12	21.15	26.17	48.98	55.89	49.83		FxaC_15g08280	FxaC_15g08280	PREDICTED: uncharacterized protein At1g04910-like [Fragaria vesca subsp. vesca]	-1.35985	7.51078e-24	7.15549e-22	yes	down	34.9667	12.7767	38.36	30.4	36.14	15.12	11.07	12.14
FxaC_5g09440	FxaC_5g09440	PREDICTED: ethylene response sensor 1 [Fragaria vesca subsp. vesca]	1.18453	7.75774e-26	8.42856e-24	yes	up	8.99	19.91	8.82	8.82	9.33	19.47	21.1	19.16		FxaC_21g45040	FxaC_21g45040	PREDICTED: 1-aminocyclopropane-1-carboxylate oxidase homolog 4-like [Fragaria vesca subsp. vesca]	-1.08215	7.61981e-24	7.2473e-22	yes	down	49.2033	21.0867	48.94	43.41	55.26	20.05	20.5	22.71
FxaC_23g48240	FxaC_23g48240	PREDICTED: probable glycosyltransferase At3g07620 [Fragaria vesca subsp. vesca]	2.09696	8.78618e-26	9.50984e-24	yes	up	2.29667	10.21	1.95	2.75	2.19	10.04	11.49	9.1		FxaC_7g30690	FxaC_7g30690	PREDICTED: transcription factor HY5 [Fragaria vesca subsp. vesca]	-1.46679	1.09726e-23	1.03502e-21	yes	down	31.2867	10.8433	32.9	27.54	33.42	10.95	8.63	12.95
FxaC_8g09630	FxaC_8g09630	PREDICTED: UDP-glycosyltransferase 73B4-like [Fragaria vesca subsp. vesca]	2.9964	9.39839e-26	1.01533e-23	yes	up	0.463333	4.65	0.49	0.36	0.54	5.54	4.28	4.13		FxaC_24g33600	FxaC_24g33600	PREDICTED: thioredoxin M-type, chloroplastic [Fragaria vesca subsp. vesca]	-1.77717	1.31554e-23	1.23482e-21	yes	down	99.7733	26.29	89.51	124.2	85.61	28.96	26.76	23.15
FxaC_11g10590	FxaC_11g10590	PREDICTED: pentatricopeptide repeat-containing protein At4g19890 [Fragaria vesca subsp. vesca]	1.48759	1.12909e-25	1.21065e-23	yes	up	6.24	18.5833	7.55	5.07	6.1	18.55	18.92	18.28		FxaC_9g35910	FxaC_9g35910	PREDICTED: transcription factor TCP4 [Fragaria vesca subsp. vesca]	-1.25736	1.52741e-23	1.42667e-21	yes	down	20	7.90667	18.3	20.22	21.48	7.99	8.45	7.28
FxaC_20g04060	FxaC_20g04060	PREDICTED: ubiquitin-conjugating enzyme E2 10 [Fragaria vesca subsp. vesca]	1.25306	1.29051e-25	1.38114e-23	yes	up	29.3567	68.19	28.18	30.55	29.34	65.4	66.34	72.83		FxaC_23g13480	FxaC_23g13480	PREDICTED: bromodomain-containing protein 4-like [Fragaria vesca subsp. vesca]	-3.74	1.63941e-23	1.52879e-21	yes	down	4.95333	0.156667	5.59	3.4	5.87	0.06	0.11	0.3
FxaC_9g31530	FxaC_9g31530	PREDICTED: uncharacterized protein LOC105350511 [Fragaria vesca subsp. vesca]	1.9562	1.44549e-25	1.54411e-23	yes	up	4.11	16.22	4.31	3.38	4.64	17.1	17.29	14.27		FxaC_14g35530	FxaC_14g35530	PREDICTED: subtilisin-like protease isoform X1 [Fragaria vesca subsp. vesca]	-1.32759	2.58992e-23	2.39953e-21	yes	down	21.5533	8.11667	21.53	23.67	19.46	6.72	7.52	10.11
FxaC_13g01530	FxaC_13g01530	PREDICTED: protein indeterminate-domain 5, chloroplastic [Fragaria vesca subsp. vesca]	1.49262	1.53835e-25	1.64025e-23	yes	up	4.57	12.77	4.01	4.86	4.84	13.2	12.94	12.17		FxaC_6g30670	FxaC_6g30670	PREDICTED: blue-light photoreceptor PHR2 [Fragaria vesca subsp. vesca]	-1.17884	2.61253e-23	2.41657e-21	yes	down	50.0433	21.0567	45.84	59.29	45	21.22	18.98	22.97
FxaC_7g31280	FxaC_7g31280	PREDICTED: uncharacterized protein LOC101297404 [Fragaria vesca subsp. vesca]	3.23028	1.6515e-25	1.75762e-23	yes	up	0.213333	2.75667	0.1	0.24	0.3	3.1	2.5	2.67		FxaC_11g03240	FxaC_11g03240	PREDICTED: uncharacterized protein LOC101302531 [Fragaria vesca subsp. vesca]	-1.44585	2.83213e-23	2.60707e-21	yes	down	21.39	7.34333	20.56	22.49	21.12	8.29	6.61	7.13
FxaC_6g24260	FxaC_6g24260	PREDICTED: glutathione transferase GST 23-like [Fragaria vesca subsp. vesca]	1.96238	2.13994e-25	2.26481e-23	yes	up	2.68667	10.5567	3.3	2.12	2.64	12.28	10.14	9.25		FxaC_7g17450	FxaC_7g17450	PREDICTED: dCTP pyrophosphatase 1-like [Fragaria vesca subsp. vesca]	-1.43042	4.32959e-23	3.95374e-21	yes	down	39.39	13.6567	36.44	42.48	39.25	15.07	12.1	13.8
FxaC_17g36920	FxaC_17g36920	PREDICTED: ferric reduction oxidase 7, chloroplastic [Fragaria vesca subsp. vesca]	1.95882	2.86062e-25	3.0164e-23	yes	up	5.53	22.0333	6.35	5.43	4.81	22.18	23.2	20.72		FxaC_20g38030	FxaC_20g38030	PREDICTED: protein TRANSPARENT TESTA 12-like [Fragaria vesca subsp. vesca]	-1.18862	5.33011e-23	4.85193e-21	yes	down	41.08	17.0667	41.07	45.89	36.28	16.93	15.17	19.1
FxaC_3g38530	FxaC_3g38530	PREDICTED: glutamine synthetase nodule isozyme [Fragaria vesca subsp. vesca]	1.00971	3.04503e-25	3.20495e-23	yes	up	370.277	726.313	380.06	324.35	406.42	708.46	763.85	706.63		FxaC_3g17800	FxaC_3g17800	PREDICTED: protein RALF-like 34 [Fragaria vesca subsp. vesca]	-1.75142	6.8673e-23	6.1727e-21	yes	down	34.5633	9.42	35.07	34.47	34.15	8.48	6.62	13.16
FxaC_5g44710	FxaC_5g44710	PREDICTED: uncharacterized protein LOC101314035 [Fragaria vesca subsp. vesca]	3.27481	3.34423e-25	3.51341e-23	yes	up	0.49	6.88333	0.38	0.64	0.45	6.05	8.11	6.49		FxaC_13g33190	FxaC_13g33190	PREDICTED: protein FANTASTIC FOUR 3 [Fragaria vesca subsp. vesca]	-2.01597	8.51051e-23	7.62576e-21	yes	down	14.99	3.27333	14.47	14.93	15.57	3.68	3.13	3.01
FxaC_16g27100	FxaC_16g27100	PREDICTED: jasmonate O-methyltransferase-like [Fragaria vesca subsp. vesca]	1.78283	6.46336e-25	6.64403e-23	yes	up	4.63333	16.06	5.16	5.1	3.64	15.1	17.96	15.12		FxaC_9g09430	FxaC_9g09430	PREDICTED: omega-3 fatty acid desaturase, endoplasmic reticulum [Fragaria vesca subsp. vesca]	-1.23877	9.54132e-23	8.49622e-21	yes	down	28.3567	11.3833	26.24	31.45	27.38	10.42	11.78	11.95
FxaC_5g16010	FxaC_5g16010	PREDICTED: uncharacterized protein LOC101302796 [Fragaria vesca subsp. vesca]	1.14194	7.25953e-25	7.43576e-23	yes	up	64.4467	136.493	66.88	59.73	66.73	153.62	135.34	120.52		FxaC_17g25300	FxaC_17g25300	PREDICTED: transcription factor WER-like isoform X1 [Fragaria vesca subsp. vesca]	-1.48405	1.08875e-22	9.64995e-21	yes	down	23.9533	7.81333	26.59	23.85	21.42	8.79	7.74	6.91
FxaC_13g06430	FxaC_13g06430	PREDICTED: protein NRT1/ PTR FAMILY 4.6 [Fragaria vesca subsp. vesca]	2.15221	8.32332e-25	8.4648e-23	yes	up	1.78	8.31	1.36	1.65	2.33	7.91	9.79	7.23		FxaC_17g09200	FxaC_17g09200	PREDICTED: probable pectate lyase 18 [Fragaria vesca subsp. vesca]	-1.37803	1.63711e-22	1.42673e-20	yes	down	58.34	21.17	63.92	49.42	61.68	17.49	18.14	27.88
FxaC_11g37430	FxaC_11g37430	hypothetical protein POPTR_0019s13150g [Populus trichocarpa]	4.03703	9.52893e-25	9.67372e-23	yes	up	1	46.7967	0.78	0.4	1.82	37.92	61.08	41.39		FxaC_8g28550	FxaC_8g28550	PREDICTED: auxin-induced protein 15A-like [Fragaria vesca subsp. vesca]	-1.33644	1.79183e-22	1.55919e-20	yes	down	96.2833	34.0633	104.07	82.88	101.9	36.75	26.63	38.81
FxaC_2g27710	FxaC_2g27710	PREDICTED: 7-deoxyloganetin glucosyltransferase-like [Fragaria vesca subsp. vesca]	1.28196	9.71442e-25	9.84458e-23	yes	up	11.5067	27.3167	12.41	9.78	12.33	25.75	29.28	26.92		FxaC_18g22560	FxaC_18g22560	PREDICTED: protein LOL1 [Fragaria vesca subsp. vesca]	-1.36033	2.13599e-22	1.84744e-20	yes	down	42.0733	15.38	43	47.48	35.74	16.03	14.02	16.09
FxaC_28g00170	FxaC_28g00170	PREDICTED: alcohol dehydrogenase-like 1 [Fragaria vesca subsp. vesca]	2.35102	1.11541e-24	1.12241e-22	yes	up	1.59333	8.80667	2.12	1.3	1.36	6.82	8.3	11.3		FxaC_26g18940	FxaC_26g18940	PREDICTED: probable pectate lyase 13 [Fragaria vesca subsp. vesca]	-2.13236	2.17442e-22	1.87784e-20	yes	down	7.04333	1.39667	5.69	7.36	8.08	1.66	1.01	1.52
FxaC_6g06990	FxaC_6g06990	PREDICTED: uncharacterized protein LOC101303079 [Fragaria vesca subsp. vesca]	1.44483	1.23899e-24	1.2424e-22	yes	up	6.29	16.9067	6.58	5.2	7.09	17.92	17.46	15.34		FxaC_25g53510	FxaC_25g53510	PREDICTED: protein IQ-DOMAIN 1 isoform X1 [Fragaria vesca subsp. vesca]	-2.08411	2.35138e-22	2.02151e-20	yes	down	9.59333	2.08667	9.55	8.96	10.27	1.43	2.11	2.72
FxaC_15g18350	FxaC_15g18350	PREDICTED: major allergen Pru av 1-like [Fragaria vesca subsp. vesca]	3.22281	1.56906e-24	1.56243e-22	yes	up	1.52667	20.57	2.63	1.22	0.73	13.64	21.1	26.97		FxaC_20g07670	FxaC_20g07670	PREDICTED: probable pectate lyase 18 [Fragaria vesca subsp. vesca]	-1.43306	2.99484e-22	2.55934e-20	yes	down	39.7867	13.8267	43.58	33.51	42.27	12.62	10.91	17.95
FxaC_13g30590	FxaC_13g30590	PREDICTED: selenium-binding protein 2 [Fragaria vesca subsp. vesca]	1.1723	1.79202e-24	1.77826e-22	yes	up	20.15	44.3467	18	20.13	22.32	40.93	46.8	45.31		FxaC_3g34950	FxaC_3g34950	PREDICTED: 5-methyltetrahydropteroyltriglutamate--homocysteine methyltransferase [Fragaria vesca subsp. vesca]	-1.07079	4.09871e-22	3.46135e-20	yes	down	164.157	74.8433	152.16	179.68	160.63	66.17	68.09	90.27
FxaC_17g55660	FxaC_17g55660	PREDICTED: uncharacterized protein LOC101297546 [Fragaria vesca subsp. vesca]	1.42443	2.2463e-24	2.21371e-22	yes	up	11.6433	30.7933	10.38	10.64	13.91	29.96	29.03	33.39		FxaC_24g01380	FxaC_24g01380	PREDICTED: phosphoglucan phosphatase LSF1, chloroplastic [Fragaria vesca subsp. vesca]	-1.02747	4.18429e-22	3.52842e-20	yes	down	529.443	255.277	487	560.42	540.91	266.71	272.93	226.19
FxaC_22g14930	FxaC_22g14930		1.40943	2.48441e-24	2.44415e-22	yes	up	17.9633	46.66	19.34	17.49	17.06	42.06	52.64	45.28		FxaC_18g43160	FxaC_18g43160	PREDICTED: uncharacterized protein LOC105351804 [Fragaria vesca subsp. vesca]	-2.59764	4.31338e-22	3.6266e-20	yes	down	5.09667	0.663333	5.82	4.63	4.84	0.68	0.61	0.7
FxaC_17g38960	FxaC_17g38960	PREDICTED: cinnamoyl-CoA reductase 2-like [Fragaria vesca subsp. vesca]	1.23067	2.56526e-24	2.51937e-22	yes	up	18.3333	41.9933	19.96	16.93	18.11	36.86	38.99	50.13		FxaC_12g41200	FxaC_12g41200	PREDICTED: squamosa promoter-binding-like protein 3 [Fragaria vesca subsp. vesca]	-1.78247	4.77662e-22	4.00432e-20	yes	down	25.1667	6.63	22.58	26.05	26.87	5.93	7.47	6.49
FxaC_21g31720	FxaC_21g31720	PREDICTED: cucumber peeling cupredoxin-like [Fragaria vesca subsp. vesca]	2.94594	2.81516e-24	2.75535e-22	yes	up	0.33	3.25	0.22	0.22	0.55	2.45	3.47	3.83		FxaC_1g29980	FxaC_1g29980		-1.04077	5.74045e-22	4.79127e-20	yes	down	136.51	62.79	133.34	136.74	139.45	62.4	68.22	57.75
FxaC_24g58220	FxaC_24g58220	PREDICTED: inositol hexakisphosphate and diphosphoinositol-pentakisphosphate kinase 2-like isoform X1 [Fragaria vesca subsp. vesca]	1.24935	2.87756e-24	2.81161e-22	yes	up	5.18667	12.0333	5.27	4.74	5.55	11.72	12.98	11.4		FxaC_7g04480	FxaC_7g04480	PREDICTED: ferredoxin--nitrite reductase, chloroplastic [Fragaria vesca subsp. vesca]	-1.36563	6.04549e-22	5.03852e-20	yes	down	81.57	29.6967	68.31	82.27	94.13	35.51	28.2	25.38
FxaC_15g24860	FxaC_15g24860	PREDICTED: selenium-binding protein 2 [Fragaria vesca subsp. vesca]	1.30286	3.41541e-24	3.33145e-22	yes	up	9.5	22.8733	9.39	10.17	8.94	23.33	24.09	21.2		FxaC_22g53640	FxaC_22g53640	PREDICTED: metallothionein-like protein type 2 MET1 [Fragaria vesca subsp. vesca]	-1.07504	6.61432e-22	5.48864e-20	yes	down	424.17	190.497	445.16	409.07	418.28	186.69	156.26	228.54
FxaC_19g07030	FxaC_19g07030	hypothetical protein RchiOBHm_Chr7g0192561 [Rosa chinensis]	1.18818	3.53863e-24	3.44577e-22	yes	up	91.01	199.167	92.07	93.04	87.92	212.37	201.06	184.07		FxaC_5g29450	FxaC_5g29450	PREDICTED: transcription factor ORG2-like [Fragaria vesca subsp. vesca]	-3.77194	7.07859e-22	5.85692e-20	yes	down	53.59	1.45333	78.93	31.14	50.7	0.9	1.11	2.35
FxaC_22g15730	FxaC_22g15730	PREDICTED: anthocyanidin 3-O-glucosyltransferase 2-like [Fragaria vesca subsp. vesca]	1.30425	4.20525e-24	4.08102e-22	yes	up	4.37333	10.6067	4.7	3.91	4.51	8.92	11.26	11.64		FxaC_28g39150	FxaC_28g39150	PREDICTED: vicianin hydrolase-like [Fragaria vesca subsp. vesca]	-1.55015	7.21801e-22	5.96366e-20	yes	down	27.03	8.53	25.64	29.31	26.14	10.73	8.32	6.54
FxaC_14g21160	FxaC_14g21160	PREDICTED: alanine--tRNA ligase, mitochondrial [Fragaria vesca subsp. vesca]	1.50922	4.61927e-24	4.46013e-22	yes	up	4.99667	13.3067	5.57	4.23	5.19	13.64	14.26	12.02		FxaC_13g00220	FxaC_13g00220	PREDICTED: porphobilinogen deaminase, chloroplastic-like [Fragaria vesca subsp. vesca]	-1.33682	7.35826e-22	6.07078e-20	yes	down	49.96	18.6667	46.84	60.92	42.12	18.42	20.04	17.54
FxaC_5g20190	FxaC_5g20190	PREDICTED: TMV resistance protein N-like [Fragaria vesca subsp. vesca]	1.08483	4.87251e-24	4.68883e-22	yes	up	7.88667	16.2867	8.15	7.22	8.29	16.5	16.49	15.87		FxaC_9g42450	FxaC_9g42450	PREDICTED: (S)-scoulerine 9-O-methyltransferase-like isoform X1 [Fragaria vesca subsp. vesca]	-1.55723	1.18595e-21	9.65916e-20	yes	down	20.5167	7.00667	17.95	25.9	17.7	7.27	7.25	6.5
FxaC_16g30390	FxaC_16g30390	PREDICTED: 7-deoxyloganetin glucosyltransferase-like [Fragaria vesca subsp. vesca]	2.72298	5.29958e-24	5.08271e-22	yes	up	5.58667	44.1333	4.67	6.38	5.71	38.12	32.26	62.02		FxaC_21g66110	FxaC_21g66110	PREDICTED: bifunctional 3-dehydroquinate dehydratase/shikimate dehydrogenase, chloroplastic-like [Fragaria vesca subsp. vesca]	-1.75963	1.19899e-21	9.75147e-20	yes	down	20.6067	5.67667	20.48	27.05	14.29	5.47	4.85	6.71
FxaC_8g22560	FxaC_8g22560	Amino acid transporter, transmembrane [Corchorus capsularis]	2.59115	7.15202e-24	6.83644e-22	yes	up	0.36	2.48667	0.51	0.24	0.33	2.51	2.59	2.36		FxaC_14g08230	FxaC_14g08230	PREDICTED: uncharacterized protein At1g04910-like [Fragaria vesca subsp. vesca]	-1.6904	1.31057e-21	1.06439e-19	yes	down	10.7567	3.05	12.15	9.56	10.56	3.81	2.42	2.92
FxaC_9g50600	FxaC_9g50600	PREDICTED: NAC transcription factor 25 [Fragaria vesca subsp. vesca]	2.25968	7.19883e-24	6.86973e-22	yes	up	1.99	9.82333	2.62	1.21	2.14	10.77	10.47	8.23		FxaC_14g35890	FxaC_14g35890	PREDICTED: transcription factor bHLH35 [Fragaria vesca subsp. vesca]	-2.82478	1.35339e-21	1.0976e-19	yes	down	7.60333	0.793333	7.92	8.05	6.84	1.17	0.42	0.79
FxaC_11g10890	FxaC_11g10890	PREDICTED: cytochrome P450 72A15-like [Fragaria vesca subsp. vesca]	1.23166	8.89298e-24	8.4442e-22	yes	up	4.26667	9.81	4.51	4.08	4.21	8.93	10.53	9.97		FxaC_4g37550	FxaC_4g37550	PREDICTED: 36.4 kDa proline-rich protein [Fragaria vesca subsp. vesca]	-2.44478	1.43026e-21	1.15667e-19	yes	down	217.02	32.4767	182.29	245.35	223.42	25.88	26.81	44.74
FxaC_11g03920	FxaC_11g03920	PREDICTED: cold-regulated 413 inner membrane protein 2, chloroplastic-like isoform X2 [Fragaria vesca subsp. vesca]	1.36213	9.00618e-24	8.53753e-22	yes	up	20.5933	51.96	21.25	23.73	16.8	53.83	50.98	51.07		FxaC_5g17250	FxaC_5g17250	PREDICTED: acanthoscurrin-2-like [Fragaria vesca subsp. vesca]	-2.77239	1.57199e-21	1.2695e-19	yes	down	34.06	3.66333	29.99	43.5	28.69	5.13	2.33	3.53
FxaC_14g05940	FxaC_14g05940	PREDICTED: E3 ubiquitin-protein ligase RING1-like [Fragaria vesca subsp. vesca]	2.829	9.05866e-24	8.57309e-22	yes	up	1.32333	11.4467	1.4	1.15	1.42	11.41	14.97	7.96		FxaC_1g30320	FxaC_1g30320	PREDICTED: ultraviolet-B receptor UVR8 [Fragaria vesca subsp. vesca]	-1.06171	1.77919e-21	1.43077e-19	yes	down	30.68	13.97	30.24	32	29.8	14.04	14.08	13.79
FxaC_10g40700	FxaC_10g40700	metallothionein-like protein 1B [Rosa chinensis]	3.06485	9.96723e-24	9.41739e-22	yes	up	60.9233	672.143	59.87	38.07	84.83	722.59	727.88	565.96		FxaC_19g36440	FxaC_19g36440	PREDICTED: mitochondrial uncoupling protein 4 [Fragaria vesca subsp. vesca]	-1.11191	1.8369e-21	1.47511e-19	yes	down	72.6833	31.8333	74.1	67	76.95	28.23	31.28	35.99
FxaC_14g19630	FxaC_14g19630	Major strawberry allergen Fra a 1-E [Fragaria x ananassa]	1.343	1.20621e-23	1.13592e-21	yes	up	1016.74	2518.01	1178.97	710.47	1160.77	2438.28	2572.22	2543.52		FxaC_10g46690	FxaC_10g46690	PREDICTED: uncharacterized protein LOC101310099 [Fragaria vesca subsp. vesca]	-1.22834	1.86701e-21	1.49719e-19	yes	down	55.9967	22.54	52.85	64.93	50.21	23.53	23.5	20.59
FxaC_24g19020	FxaC_24g19020	PREDICTED: soluble inorganic pyrophosphatase 1 [Fragaria vesca subsp. vesca]	1.02388	1.21255e-23	1.14002e-21	yes	up	36.1833	71.34	34.71	38.29	35.55	69.48	73.26	71.28		FxaC_1g24570	FxaC_1g24570	PREDICTED: annexin D2-like [Fragaria vesca subsp. vesca]	-1.81374	1.99498e-21	1.58921e-19	yes	down	12.8333	3.32333	12.66	11.73	14.11	2.88	2.79	4.3
FxaC_10g44800	FxaC_10g44800	PREDICTED: UDP-glycosyltransferase 87A1-like [Fragaria vesca subsp. vesca]	1.07792	1.44415e-23	1.35332e-21	yes	up	16.5767	31.8367	17.15	15.3	17.28	29.86	33.07	32.58		FxaC_18g39220	FxaC_18g39220	PREDICTED: probable pectate lyase 18 [Fragaria vesca subsp. vesca]	-1.62238	2.28783e-21	1.80931e-19	yes	down	30.1	9.05667	33.7	23.18	33.42	7.6	7.11	12.46
FxaC_21g00290	FxaC_21g00290	PREDICTED: plasma membrane ATPase 1-like isoform X1 [Fragaria vesca subsp. vesca]	2.88472	1.50756e-23	1.41043e-21	yes	up	0.76	6.96	1.31	0.45	0.52	7.8	7.24	5.84		FxaC_20g41350	FxaC_20g41350	PREDICTED: nitrate reductase [NADH]	-1.2099	2.40743e-21	1.90127e-19	yes	down	39.66	16.22	34.9	42.96	41.12	18.7	15.32	14.64
FxaC_7g32490	FxaC_7g32490	PREDICTED: cytokinin dehydrogenase 7 [Fragaria vesca subsp. vesca]	1.23035	1.98089e-23	1.84423e-21	yes	up	11.4267	26.1567	11.26	10.18	12.84	25.18	27.18	26.11		FxaC_26g25440	FxaC_26g25440	hypothetical protein CUMW_063980 [Citrus unshiu]	-1.0796	4.44465e-21	3.45301e-19	yes	down	16.5767	7.29667	17.81	16.26	15.66	7.34	7.15	7.4
FxaC_2g17730	FxaC_2g17730	B-box zinc finger protein 19-like [Rosa chinensis]	2.09247	2.48519e-23	2.30998e-21	yes	up	2.10667	9.60333	1.98	2.3	2.04	9.49	10.22	9.1		FxaC_19g09610	FxaC_19g09610	PREDICTED: alpha-mannosidase-like [Fragaria vesca subsp. vesca]	-1.65929	5.95659e-21	4.59026e-19	yes	down	6.65333	1.94667	6.7	6.77	6.49	1.74	1.44	2.66
FxaC_11g11090	FxaC_11g11090	PREDICTED: probable glutathione S-transferase [Fragaria vesca subsp. vesca]	1.45328	2.49705e-23	2.31724e-21	yes	up	49.14	131.993	51.62	37.71	58.09	112.41	127.87	155.7		FxaC_17g10380	FxaC_17g10380	PREDICTED: squamosa promoter-binding-like protein 13A [Fragaria vesca subsp. vesca]	-1.21599	5.99933e-21	4.61699e-19	yes	down	14.6633	6.03667	14.78	14.77	14.44	5.79	5.58	6.74
FxaC_19g00650	FxaC_19g00650	PREDICTED: primary amine oxidase-like [Fragaria vesca subsp. vesca]	1.19718	2.68022e-23	2.47519e-21	yes	up	10.4167	23.29	10.92	8.67	11.66	23.7	23.04	23.13		FxaC_25g24140	FxaC_25g24140	PREDICTED: transcription factor bHLH57-like [Fragaria vesca subsp. vesca]	-1.81406	6.41464e-21	4.92997e-19	yes	down	5.11667	1.31333	4.87	5.78	4.7	1.37	1.37	1.2
FxaC_27g31340	FxaC_27g31340	phenylalanine ammonia lyase 6 [Fragaria x ananassa]	1.83965	2.80043e-23	2.58204e-21	yes	up	2.34667	8.65667	2.41	2.81	1.82	7.64	7.35	10.98		FxaC_11g22260	FxaC_11g22260	PREDICTED: fatty acid desaturase 4, chloroplastic [Fragaria vesca subsp. vesca]	-1.18908	6.54343e-21	5.02221e-19	yes	down	52.89	21.8167	50.72	54.18	53.77	21.54	22.83	21.08
FxaC_8g24840	FxaC_8g24840	extensin-3-like isoform X2 [Cucurbita maxima]	1.39049	3.58088e-23	3.29101e-21	yes	up	221.627	573.097	219.76	211.39	233.73	449.43	490.98	778.88		FxaC_2g04900	FxaC_2g04900	PREDICTED: mucin-5AC-like [Fragaria vesca subsp. vesca]	-3.01728	7.37412e-21	5.64465e-19	yes	down	3.10667	0.253333	2.36	4.04	2.92	0.2	0.17	0.39
FxaC_21g22840	FxaC_21g22840	PREDICTED: glycine-rich cell wall structural protein 1.0-like [Fragaria vesca subsp. vesca]	4.16268	3.7045e-23	3.39374e-21	yes	up	0	10.2133	0	0	0	6.24	16.66	7.74		FxaC_23g61290	FxaC_23g61290	PREDICTED: GDSL esterase/lipase At2g42990 [Fragaria vesca subsp. vesca]	-1.54036	7.63806e-21	5.83889e-19	yes	down	6.87333	2.22667	7.18	6.22	7.22	2.42	2.19	2.07
FxaC_24g41330	FxaC_24g41330	PREDICTED: receptor-like protein kinase At3g21340 [Fragaria vesca subsp. vesca]	2.77323	3.70388e-23	3.39374e-21	yes	up	0.306667	2.55667	0.48	0.19	0.25	2.53	2.76	2.38		FxaC_7g14020	FxaC_7g14020	PREDICTED: L-ascorbate oxidase homolog [Fragaria vesca subsp. vesca]	-1.55226	7.92269e-21	6.04034e-19	yes	down	4.56333	1.43667	4.52	4.68	4.49	1.49	1.43	1.39
FxaC_13g38020	FxaC_13g38020	putative START-like domain, Bet v I type allergen [Rosa chinensis]	1.14949	4.40602e-23	4.01712e-21	yes	up	86.2067	185.89	100.7	67.44	90.48	175.56	181	201.11		FxaC_24g18250	FxaC_24g18250	PREDICTED: galactose oxidase [Fragaria vesca subsp. vesca]	-1.29057	8.09547e-21	6.14751e-19	yes	down	28.4767	10.9967	25.36	28.32	31.75	10.76	9.57	12.66
FxaC_27g08770	FxaC_27g08770	PREDICTED: SEC12-like protein 1 [Fragaria vesca subsp. vesca]	1.93256	5.57088e-23	5.06305e-21	yes	up	2.39	9.12333	2.33	1.61	3.23	8.84	8.99	9.54		FxaC_14g07430	FxaC_14g07430	PREDICTED: triose phosphate/phosphate translocator, chloroplastic-like [Fragaria vesca subsp. vesca]	-1.13422	8.63122e-21	6.53701e-19	yes	down	9.25333	4.01	9.4	9.02	9.34	3.88	3.76	4.39
FxaC_7g25580	FxaC_7g25580	PREDICTED: ABC transporter C family member 14 [Fragaria vesca subsp. vesca]	1.17375	5.62946e-23	5.10818e-21	yes	up	8.46667	18.66	7.74	7.78	9.88	19.13	19	17.85		FxaC_25g49200	FxaC_25g49200	PREDICTED: 21 kDa protein [Fragaria vesca subsp. vesca]	-1.9249	8.66219e-21	6.54315e-19	yes	down	61.91	14.45	61.98	58.18	65.57	11.05	10.61	21.69
FxaC_28g31230	FxaC_28g31230	PREDICTED: phosphoglucan phosphatase DSP4, amyloplastic [Fragaria vesca subsp. vesca]	1.01172	5.76189e-23	5.21183e-21	yes	up	37.51	73.2633	38.03	38.98	35.52	74.59	75.8	69.4		FxaC_25g57520	FxaC_25g57520	PREDICTED: 21 kDa protein [Fragaria vesca subsp. vesca]	-1.9249	8.66219e-21	6.54315e-19	yes	down	61.91	14.45	61.98	58.18	65.57	11.05	10.61	21.69
FxaC_16g22350	FxaC_16g22350	PREDICTED: serine/threonine-protein kinase STN7, chloroplastic [Fragaria vesca subsp. vesca]	1.01408	6.31746e-23	5.70534e-21	yes	up	32.07	62.51	32.07	31.94	32.2	62.48	67.08	57.97		FxaC_15g02470	FxaC_15g02470	PREDICTED: protein ALTERED XYLOGLUCAN 4 [Fragaria vesca subsp. vesca]	-1.42126	8.71351e-21	6.57324e-19	yes	down	9.25667	3.24333	9.65	9.04	9.08	3.2	2.91	3.62
FxaC_9g03390	FxaC_9g03390	PREDICTED: uncharacterized protein LOC101303020 [Fragaria vesca subsp. vesca]	1.23635	6.45619e-23	5.81353e-21	yes	up	22.4567	51.4667	24.93	18.78	23.66	53.56	53.33	47.51		FxaC_13g17110	FxaC_13g17110	PREDICTED: alpha-xylosidase 1 [Fragaria vesca subsp. vesca]	-1.83175	9.83711e-21	7.4111e-19	yes	down	9.73	2.49	9.36	10.11	9.72	2.32	1.48	3.67
FxaC_20g05370	FxaC_20g05370	PREDICTED: uncharacterized protein LOC105351444 [Fragaria vesca subsp. vesca]	1.27541	6.45756e-23	5.81353e-21	yes	up	38.7967	91.3433	42.77	31.08	42.54	83.97	93.17	96.89		FxaC_6g01040	FxaC_6g01040	probable amidase At4g34880 [Rosa chinensis]	-1.1206	1.04759e-20	7.86132e-19	yes	down	26.59	11.6	25.04	28.19	26.54	12.36	11.67	10.77
FxaC_21g69690	FxaC_21g69690	PREDICTED: cytochrome P450 714C2-like [Fragaria vesca subsp. vesca]	4.05959	7.14211e-23	6.40965e-21	yes	up	0.0166667	2.25	0	0	0.05	2.99	1.36	2.4		FxaC_8g00680	FxaC_8g00680	hypothetical protein CUMW_029550 [Citrus unshiu]	-1.53472	1.29656e-20	9.67886e-19	yes	down	9.35	3.01667	9	10.23	8.82	2.56	2.33	4.16
FxaC_11g17210	FxaC_11g17210	PREDICTED: epidermis-specific secreted glycoprotein EP1-like [Fragaria vesca subsp. vesca]	1.92091	9.23163e-23	8.259e-21	yes	up	6.62	25.8533	8.48	5.21	6.17	24.19	18.32	35.05		FxaC_20g23670	FxaC_20g23670	PREDICTED: protein LOL1 [Fragaria vesca subsp. vesca]	-1.46627	1.37347e-20	1.02264e-18	yes	down	27.79	9.33333	27.35	29.71	26.31	8.11	11	8.89
FxaC_15g09220	FxaC_15g09220	hypothetical protein RchiOBHm_Chr4g0436301 [Rosa chinensis]	1.19332	9.45189e-23	8.44286e-21	yes	up	285.037	620.863	312.47	233.18	309.46	680.85	634.47	547.27		FxaC_2g04650	FxaC_2g04650	PREDICTED: protein REVEILLE 5-like [Fragaria vesca subsp. vesca]	-1.54775	1.46687e-20	1.08935e-18	yes	down	12.4533	3.92	12.13	13.74	11.49	3.77	4.25	3.74
FxaC_9g11060	FxaC_9g11060	PREDICTED: uncharacterized protein LOC101313593 [Fragaria vesca subsp. vesca]	1.38517	1.06888e-22	9.4885e-21	yes	up	3.88	10.0067	3.61	3.35	4.68	10.02	9.51	10.49		FxaC_21g49640	FxaC_21g49640	Aquaporin-like protein [Cynara cardunculus var. scolymus]	-2.59583	1.51135e-20	1.12092e-18	yes	down	6.3	0.843333	6.16	7.7	5.04	0.88	0.62	1.03
FxaC_21g04720	FxaC_21g04720	PREDICTED: J protein JJJ1-like [Fragaria vesca subsp. vesca]	1.10812	1.21318e-22	1.07196e-20	yes	up	32.12	67.4767	33.05	31.98	31.33	71.36	69.54	61.53		FxaC_20g08400	FxaC_20g08400	PREDICTED: probable inactive leucine-rich repeat receptor-like protein kinase At3g03770 [Fragaria vesca subsp. vesca]	-1.43285	1.69615e-20	1.25636e-18	yes	down	8.28	2.82	8.61	7.63	8.6	3.15	2.33	2.98
FxaC_5g19930	FxaC_5g19930	PREDICTED: dynamin-2A-like [Fragaria vesca subsp. vesca]	1.78582	1.23696e-22	1.09129e-20	yes	up	19.6033	68.22	16.23	16.12	26.46	66.4	76.6	61.66		FxaC_27g41090	FxaC_27g41090	PREDICTED: CBL-interacting protein kinase 18-like [Fragaria vesca subsp. vesca]	-1.39556	1.84464e-20	1.36458e-18	yes	down	22.22	7.84333	20.16	25.71	20.79	8.12	8.27	7.14
FxaC_21g09060	FxaC_21g09060	UDP-glycosyltransferase 708C1-like [Rosa chinensis]	1.97392	1.2824e-22	1.12964e-20	yes	up	3.11333	12.78	2.94	3.71	2.69	11.13	10.87	16.34		FxaC_9g24010	FxaC_9g24010	PREDICTED: lysosomal beta glucosidase-like [Fragaria vesca subsp. vesca]	-1.36267	1.84929e-20	1.36625e-18	yes	down	7.9	2.9	7.67	8.51	7.52	2.42	2.63	3.65
FxaC_15g36860	FxaC_15g36860	PREDICTED: putative protein phosphatase 2C-like protein 44 isoform X1 [Fragaria vesca subsp. vesca]	2.00206	1.30001e-22	1.14339e-20	yes	up	3.58	15.1767	3.25	3.34	4.15	13.16	13.75	18.62		FxaC_20g29650	FxaC_20g29650	PREDICTED: uncharacterized transporter YBR287W-like isoform X1 [Fragaria vesca subsp. vesca]	-1.48252	1.93569e-20	1.42824e-18	yes	down	14.4367	4.81667	15.07	14.65	13.59	3.88	4.4	6.17
FxaC_12g25640	FxaC_12g25640	PREDICTED: nucleolin [Fragaria vesca subsp. vesca]	1.3461	1.32898e-22	1.16707e-20	yes	up	16.86	41.9233	18.12	15	17.46	41.79	44.16	39.82		FxaC_15g17140	FxaC_15g17140	PREDICTED: uncharacterized protein LOC101300714 [Fragaria vesca subsp. vesca]	-2.11856	1.96392e-20	1.44535e-18	yes	down	10.6733	2.10333	11.57	10.05	10.4	2.1	2.01	2.2
FxaC_1g11410	FxaC_1g11410	PREDICTED: dehydrodolichyl diphosphate synthase 6-like [Fragaria vesca subsp. vesca]	2.39737	1.42789e-22	1.25201e-20	yes	up	12.78	74.4267	13.44	9.8	15.1	92.53	69.4	61.35		FxaC_5g40590	FxaC_5g40590	PREDICTED: serine carboxypeptidase-like 7 [Fragaria vesca subsp. vesca]	-2.70155	2.16849e-20	1.58774e-18	yes	down	11.2967	1.18	10.98	15.11	7.8	0.64	1.5	1.4
FxaC_17g55530	FxaC_17g55530	PREDICTED: probable WRKY transcription factor 65 [Fragaria vesca subsp. vesca]	1.34274	1.46163e-22	1.27964e-20	yes	up	11.3033	28.1533	11.83	9.65	12.43	24.05	31.06	29.35		FxaC_22g53790	FxaC_22g53790	expansin A1 [Fragaria chiloensis subsp. chiloensis]	-1.81464	2.26025e-20	1.65071e-18	yes	down	14.1233	3.49333	14.59	13.91	13.87	2.79	2.56	5.13
FxaC_17g22070	FxaC_17g22070	PREDICTED: probable glutathione S-transferase [Fragaria vesca subsp. vesca]	3.76207	1.59578e-22	1.39495e-20	yes	up	0.12	4.06667	0.17	0.06	0.13	3.02	3.36	5.82		FxaC_20g11770	FxaC_20g11770	hypothetical protein VIGAN_04051000 [Vigna angularis var. angularis]	-2.57798	2.2768e-20	1.66067e-18	yes	down	23.35	2.82667	26.8	19.83	23.42	2.37	3.45	2.66
FxaC_19g07460	FxaC_19g07460	PREDICTED: BTB/POZ and TAZ domain-containing protein 1 isoform X1 [Fragaria vesca subsp. vesca]	1.3494	1.60495e-22	1.40084e-20	yes	up	22.4367	56.0267	18.41	21.8	27.1	58.88	57.97	51.23		FxaC_16g29070	FxaC_16g29070	PREDICTED: probable polygalacturonase non-catalytic subunit JP650 [Fragaria vesca subsp. vesca]	-1.89344	2.44694e-20	1.7825e-18	yes	down	8.1	1.96667	7.27	9.34	7.69	1.9	1.32	2.68
FxaC_8g05710	FxaC_8g05710	PREDICTED: J domain-containing protein required for chloroplast accumulation response 1 [Fragaria vesca subsp. vesca]	1.06152	1.81009e-22	1.57269e-20	yes	up	7.97667	15.8033	8.52	7.43	7.98	14.57	17.24	15.6		FxaC_19g39950	FxaC_19g39950	PREDICTED: probable glycerol-3-phosphate acyltransferase 3 [Fragaria vesca subsp. vesca]	-1.74321	2.64752e-20	1.92372e-18	yes	down	8.44333	2.27667	9.49	7.33	8.51	2.05	2.74	2.04
FxaC_7g42600	FxaC_7g42600	PREDICTED: J domain-containing protein required for chloroplast accumulation response 1 [Fragaria vesca subsp. vesca]	1.32658	1.95579e-22	1.69671e-20	yes	up	5.65667	13.88	5.28	5.45	6.24	13.98	15.32	12.34		FxaC_1g15220	FxaC_1g15220	PREDICTED: uncharacterized protein LOC101304510 [Fragaria vesca subsp. vesca]	-1.30566	2.66571e-20	1.93287e-18	yes	down	25.9433	9.87333	24.3	30.06	23.47	10.7	8.84	10.08
FxaC_21g06380	FxaC_21g06380	PREDICTED: metalloendoproteinase 1-like [Fragaria vesca subsp. vesca]	3.09272	2.00318e-22	1.73519e-20	yes	up	0.876667	8.33	0.99	0.61	1.03	6.03	5.32	13.64		FxaC_7g13750	FxaC_7g13750	protein PELPK1 [Rosa chinensis]	-1.22092	2.66687e-20	1.93287e-18	yes	down	466.2	186.96	381.33	525.59	491.68	175	171.9	213.98
FxaC_22g57490	FxaC_22g57490	PREDICTED: mitoferrin-like [Fragaria vesca subsp. vesca]	2.43169	2.3752e-22	2.03893e-20	yes	up	0.693333	4.24	0.54	0.82	0.72	3.9	4.76	4.06		FxaC_18g31430	FxaC_18g31430	PREDICTED: dCTP pyrophosphatase 1-like [Fragaria vesca subsp. vesca]	-1.92094	2.67884e-20	1.9391e-18	yes	down	26.1533	6.08	25.9	24.1	28.46	7.29	5.09	5.86
FxaC_22g71530	FxaC_22g71530	PREDICTED: cytochrome P450 714C2-like [Fragaria vesca subsp. vesca]	1.9007	2.55061e-22	2.18623e-20	yes	up	2.16	8.37	2.39	2.22	1.87	6.96	7.6	10.55		FxaC_6g14480	FxaC_6g14480	PREDICTED: laccase-14-like isoform X1 [Fragaria vesca subsp. vesca]	-2.22726	2.92303e-20	2.10785e-18	yes	down	5.96	0.286667	8.11	5.92	3.85	0.14	0.26	0.46
FxaC_22g04850	FxaC_22g04850	PREDICTED: metalloendoproteinase 1-like [Fragaria vesca subsp. vesca]	3.06332	2.88594e-22	2.46996e-20	yes	up	1.08333	13.57	1.54	0.75	0.96	8.02	9.34	23.35		FxaC_24g07690	FxaC_24g07690	protein ECERIFERUM 2-like [Rosa chinensis]	-1.88141	3.76275e-20	2.68969e-18	yes	down	7.45	1.79333	8.41	6.44	7.5	1.83	1.67	1.88
FxaC_20g41700	FxaC_20g41700	PREDICTED: uncharacterized protein LOC101301587 [Fragaria vesca subsp. vesca]	1.3415	3.16742e-22	2.70278e-20	yes	up	60.2667	145.933	65.91	49.39	65.5	155.53	161.77	120.5		FxaC_9g19610	FxaC_9g19610	PREDICTED: serine carboxypeptidase-like 13 [Fragaria vesca subsp. vesca]	-2.37648	3.81182e-20	2.72137e-18	yes	down	4.65667	0.73	4.25	5.7	4.02	0.94	0.65	0.6
FxaC_17g27490	FxaC_17g27490	PREDICTED: uncharacterized protein LOC101301109 [Fragaria vesca subsp. vesca]	1.55332	3.37779e-22	2.87801e-20	yes	up	5.23	15.24	6.55	4.73	4.41	15.16	16.39	14.17		FxaC_12g47540	FxaC_12g47540	PREDICTED: (E,E)-alpha-farnesene synthase-like isoform X2 [Fragaria vesca subsp. vesca]	-1.85422	3.86657e-20	2.75702e-18	yes	down	7.07333	1.76333	6.27	7.09	7.86	1.8	1.41	2.08
FxaC_22g04510	FxaC_22g04510	PREDICTED: WAT1-related protein At5g40240-like isoform X1 [Fragaria vesca subsp. vesca]	1.04408	3.5981e-22	3.06116e-20	yes	up	21.6533	43.8433	23.74	20.69	20.53	44.01	45.35	42.17		FxaC_20g11040	FxaC_20g11040	PREDICTED: uncharacterized protein LOC101303763 [Fragaria vesca subsp. vesca]	-1.46699	4.15158e-20	2.94922e-18	yes	down	10.72	3.61333	11.61	10.08	10.47	2.82	3.57	4.45
FxaC_14g09250	FxaC_14g09250	leucoanthocyanidin reductase [Fragaria x ananassa]	2.29755	3.85759e-22	3.27706e-20	yes	up	1.49333	8.12333	1.6	1.24	1.64	8.15	5.83	10.39		FxaC_22g31480	FxaC_22g31480	PREDICTED: thioredoxin M-type, chloroplastic [Fragaria vesca subsp. vesca]	-1.52035	4.3386e-20	3.07826e-18	yes	down	29.48	9.52333	29.21	35.18	24.05	8.19	9.28	11.1
FxaC_1g10360	FxaC_1g10360	PREDICTED: pectinesterase [Fragaria vesca subsp. vesca]	4.07653	3.87938e-22	3.29069e-20	yes	up	0	1.87333	0	0	0	1.2	2.93	1.49		FxaC_18g16140	FxaC_18g16140	PREDICTED: ferric reduction oxidase 7, chloroplastic-like [Fragaria vesca subsp. vesca]	-1.88895	4.53072e-20	3.21059e-18	yes	down	4.63667	1.12667	4.06	5.49	4.36	1.28	0.89	1.21
FxaC_14g23510	FxaC_14g23510	PREDICTED: stem-specific protein TSJT1 isoform X2 [Fragaria vesca subsp. vesca]	1.12146	3.90672e-22	3.30898e-20	yes	up	38.33	80.8133	40.65	36.54	37.8	84.17	86.62	71.65		FxaC_15g00400	FxaC_15g00400	PREDICTED: porphobilinogen deaminase, chloroplastic-like [Fragaria vesca subsp. vesca]	-1.30266	5.063e-20	3.5701e-18	yes	down	34.99	13.3	30.9	40.12	33.95	14.56	13.3	12.04
FxaC_22g72790	FxaC_22g72790	PREDICTED: alanine--glyoxylate aminotransferase 2 homolog 2, mitochondrial [Fragaria vesca subsp. vesca]	3.19777	3.99729e-22	3.3807e-20	yes	up	0.23	3.65	0.19	0.22	0.28	3.19	2.87	4.89		FxaC_23g00500	FxaC_23g00500	PREDICTED: probable LRR receptor-like serine/threonine-protein kinase At1g07650 isoform X1 [Fragaria vesca subsp. vesca]	-1.4332	5.9161e-20	4.1512e-18	yes	down	9.38	4.14	11.67	8.11	8.36	4.25	3.8	4.37
FxaC_9g12480	FxaC_9g12480	metallothionein-like protein 1B [Rosa chinensis]	3.12117	4.2029e-22	3.5389e-20	yes	up	15.47	234.593	10.84	9.97	25.6	244.03	225.86	233.89		FxaC_27g47880	FxaC_27g47880	PREDICTED: probable plastid-lipid-associated protein 14, chloroplastic [Fragaria vesca subsp. vesca]	-1.73256	6.37879e-20	4.47038e-18	yes	down	15.79	4.33	22.47	11.37	13.53	3.62	5.04	4.33
FxaC_14g01620	FxaC_14g01620	PREDICTED: protein indeterminate-domain 5, chloroplastic [Fragaria vesca subsp. vesca]	1.38535	4.36178e-22	3.66191e-20	yes	up	5.28	12.8667	4.52	5.41	5.91	12.26	13.57	12.77		FxaC_9g34240	FxaC_9g34240	PREDICTED: uncharacterized protein LOC101302153 isoform X1 [Fragaria vesca subsp. vesca]	-1.69541	6.94848e-20	4.85775e-18	yes	down	11.94	3.36	10.45	13.07	12.3	3.59	3.11	3.38
FxaC_17g26900	FxaC_17g26900	PREDICTED: flavonol synthase 3-like [Fragaria vesca subsp. vesca]	1.03898	6.3564e-22	5.28995e-20	yes	up	22.1267	44.1467	24.09	20.85	21.44	40.91	43.39	48.14		FxaC_13g07700	FxaC_13g07700	PREDICTED: uncharacterized protein LOC101300242 [Fragaria vesca subsp. vesca]	-1.72192	7.20367e-20	5.03001e-18	yes	down	15.0567	4.16333	14.96	17.84	12.37	3.52	3.92	5.05
FxaC_27g50410	FxaC_27g50410	PREDICTED: uncharacterized protein LOC101308274 isoform X1 [Fragaria vesca subsp. vesca]	1.69151	7.04002e-22	5.83344e-20	yes	up	9.56	31.0933	12.19	6.57	9.92	26.06	30.43	36.79		FxaC_20g22150	FxaC_20g22150	PREDICTED: LOW QUALITY PROTEIN: DNA repair endonuclease UVH1 [Fragaria vesca subsp. vesca]	-1.05301	7.49917e-20	5.22996e-18	yes	down	44.44	19.5367	41.31	48.71	43.3	20.34	17.07	21.2
FxaC_17g06340	FxaC_17g06340	PREDICTED: probable GABA transporter 2 [Fragaria vesca subsp. vesca]	1.32271	7.84758e-22	6.46516e-20	yes	up	8.34	20.5167	9.91	7.21	7.9	18.59	19.74	23.22		FxaC_20g05770	FxaC_20g05770	hypothetical protein CCACVL1_13433 [Corchorus capsularis]	-1.51263	8.78745e-20	6.09132e-18	yes	down	5.61667	1.78667	5.36	5.26	6.23	1.83	1.84	1.69
FxaC_13g03900	FxaC_13g03900	PREDICTED: 1-aminocyclopropane-1-carboxylate oxidase homolog 4-like [Fragaria vesca subsp. vesca]	1.32728	7.88357e-22	6.48548e-20	yes	up	5.95667	14.7167	5.52	5.69	6.66	14.54	14.79	14.82		FxaC_6g30770	FxaC_6g30770	PREDICTED: indole-3-acetic acid-induced protein ARG2 [Fragaria vesca subsp. vesca]	-1.22673	9.29768e-20	6.42943e-18	yes	down	41.7533	16.7733	40.93	43.87	40.46	15.28	17.28	17.76
FxaC_10g05520	FxaC_10g05520	PREDICTED: plastid-lipid-associated protein, chloroplastic [Fragaria vesca subsp. vesca]	1.02731	8.0798e-22	6.62787e-20	yes	up	35.39	69.98	34.12	33.79	38.26	73.92	70.96	65.06		FxaC_11g39710	FxaC_11g39710	PREDICTED: 50S ribosomal protein L4, chloroplastic isoform X2 [Fragaria vesca subsp. vesca]	-1.07778	9.85628e-20	6.79929e-18	yes	down	46.2333	20.7333	42.49	49.14	47.07	21.37	20.44	20.39
FxaC_26g06280	FxaC_26g06280	PREDICTED: ferric reduction oxidase 2-like [Fragaria vesca subsp. vesca]	1.56432	8.13116e-22	6.66046e-20	yes	up	2.07333	6.10333	2.41	1.53	2.28	5.55	6.76	6		FxaC_24g48820	FxaC_24g48820	PREDICTED: putative laccase-9 [Fragaria vesca subsp. vesca]	-2.31125	9.96627e-20	6.86689e-18	yes	down	3.66	0.61	3.78	4.91	2.29	0.71	0.46	0.66
FxaC_18g39190	FxaC_18g39190	PREDICTED: BTB/POZ and TAZ domain-containing protein 1 isoform X1 [Fragaria vesca subsp. vesca]	1.25434	8.83384e-22	7.2257e-20	yes	up	10.9067	26.75	10.99	9.71	12.02	30.35	25.73	24.17		FxaC_20g15850	FxaC_20g15850	PREDICTED: microtubule-associated protein RP/EB family member 1B isoform X2 [Fragaria vesca subsp. vesca]	-1.06287	1.09863e-19	7.55154e-18	yes	down	28.18	12.8233	29.37	28.41	26.76	12.82	11.9	13.75
FxaC_16g29240	FxaC_16g29240	PREDICTED: aldehyde dehydrogenase family 2 member B7, mitochondrial-like [Fragaria vesca subsp. vesca]	1.88941	9.64547e-22	7.87832e-20	yes	up	2.57667	9.86333	2.89	2.06	2.78	10.39	7.01	12.19		FxaC_16g00920	FxaC_16g00920	PREDICTED: protein NETWORKED 1A [Fragaria vesca subsp. vesca]	-1.46282	1.18039e-19	8.09407e-18	yes	down	8.17	2.81	8.35	8.3	7.86	2.51	1.98	3.94
FxaC_13g26200	FxaC_13g26200	major allergen Pru ar 1-like [Rosa chinensis]	3.86739	1.01199e-21	8.25406e-20	yes	up	0.216667	16.21	0.23	0.42	0	12.75	11.42	24.46		FxaC_21g35610	FxaC_21g35610	PREDICTED: basic leucine zipper 34 [Fragaria vesca subsp. vesca]	-1.98486	1.2007e-19	8.22348e-18	yes	down	6.91667	1.55	6.48	8.29	5.98	1.68	1.13	1.84
FxaC_15g24210	FxaC_15g24210	PREDICTED: (-)-germacrene D synthase-like [Fragaria vesca subsp. vesca]	2.60206	1.38544e-21	1.12201e-19	yes	up	2.38	16.31	3.15	0.84	3.15	10.22	18.65	20.06		FxaC_7g10020	FxaC_7g10020	PREDICTED: laccase-14-like [Fragaria vesca subsp. vesca]	-2.44866	1.25872e-19	8.6106e-18	yes	down	4.14667	0.61	4.48	5.01	2.95	0.46	0.52	0.85
FxaC_9g05180	FxaC_9g05180	PREDICTED: non-specific lipid-transfer protein 1-like [Fragaria vesca subsp. vesca]	2.89163	1.67635e-21	1.34997e-19	yes	up	1.24333	11.9667	1.58	0.45	1.7	9.88	11.04	14.98		FxaC_25g45400	FxaC_25g45400	PREDICTED: CBL-interacting protein kinase 18-like [Fragaria vesca subsp. vesca]	-1.25993	1.39833e-19	9.55418e-18	yes	down	55.1967	21.4933	49.75	67.25	48.59	23.45	20.81	20.22
FxaC_20g06100	FxaC_20g06100	PREDICTED: aldehyde dehydrogenase family 2 member B4, mitochondrial [Fragaria vesca subsp. vesca]	1.19578	1.93394e-21	1.54869e-19	yes	up	7.94	17.6167	8.23	8.02	7.57	17.99	18.03	16.83		FxaC_15g17220	FxaC_15g17220	phytepsin-like isoform X2 [Prunus avium]	-1.69081	1.47636e-19	1.00633e-17	yes	down	7.39	2.09	7.24	7.51	7.42	2.53	1.9	1.84
FxaC_7g29950	FxaC_7g29950	PREDICTED: glycine-rich cell wall structural protein 1-like [Fragaria vesca subsp. vesca]	1.28134	1.94018e-21	1.55152e-19	yes	up	15.0367	35.85	13.35	14.97	16.79	38.95	33.45	35.15		FxaC_4g02600	FxaC_4g02600	PREDICTED: probable receptor protein kinase TMK1 [Fragaria vesca subsp. vesca]	-1.53182	1.56386e-19	1.06218e-17	yes	down	4.19333	1.34333	4.06	4.1	4.42	1.42	1.3	1.31
FxaC_21g47400	FxaC_21g47400	pyruvate kinase 1, cytosolic isoform X1 [Rosa chinensis]	1.79617	1.9871e-21	1.58682e-19	yes	up	1.87667	6.68333	1.59	1.94	2.1	6.04	6.96	7.05		FxaC_3g04160	FxaC_3g04160		-3.23244	1.57526e-19	1.06866e-17	yes	down	365.52	18.6467	349.55	246.87	500.14	14.89	14.46	26.59
FxaC_12g10170	FxaC_12g10170	metallothionein-like protein 1B [Rosa chinensis]	3.08118	1.99563e-21	1.58921e-19	yes	up	179.52	2126.21	152.49	122.55	263.52	2211.71	2407.64	1759.29		FxaC_13g55190	FxaC_13g55190	PREDICTED: protein tesmin/TSO1-like CXC 2 [Fragaria vesca subsp. vesca]	-1.4313	1.68463e-19	1.1415e-17	yes	down	7.57667	2.62	7.41	8.66	6.66	2.68	2.52	2.66
FxaC_8g25210	FxaC_8g25210	PREDICTED: fructose-1,6-bisphosphatase, cytosolic [Fragaria vesca subsp. vesca]	1.24827	2.00124e-21	1.59146e-19	yes	up	20.0267	46.68	20.95	18.76	20.37	53.64	46.46	39.94		FxaC_12g02770	FxaC_12g02770	PREDICTED: multiple C2 and transmembrane domain-containing protein 1-like [Fragaria vesca subsp. vesca]	-1.49464	1.79231e-19	1.21017e-17	yes	down	6.50667	2.14333	7.1	5.73	6.69	1.83	2.27	2.33
FxaC_12g49620	FxaC_12g49620	PREDICTED: uncharacterized protein LOC101309232 [Fragaria vesca subsp. vesca]	2.9855	2.05837e-21	1.63462e-19	yes	up	0.476667	5.19333	0.62	0.19	0.62	4.89	5.06	5.63		FxaC_7g17460	FxaC_7g17460	PREDICTED: EPidERMAL PATTERNING FACTOR-like protein 9 [Fragaria vesca subsp. vesca]	-2.84654	1.85509e-19	1.25108e-17	yes	down	6.71333	0.63	7	7.22	5.92	0.84	0.6	0.45
FxaC_11g20900	FxaC_11g20900	PREDICTED: G-type lectin S-receptor-like serine/threonine-protein kinase At4g27290 [Fragaria vesca subsp. vesca]	1.19618	2.18496e-21	1.73035e-19	yes	up	5.74333	12.89	5.99	5.14	6.1	11.65	12.95	14.07		FxaC_23g31260	FxaC_23g31260	PREDICTED: lactosylceramide 4-alpha-galactosyltransferase-like [Fragaria vesca subsp. vesca]	-1.06049	2.66023e-19	1.76089e-17	yes	down	25.0033	11.37	26.26	21.73	27.02	11.74	11.4	10.97
FxaC_13g26190	FxaC_13g26190	PREDICTED: major allergen Pru av 1-like [Fragaria vesca subsp. vesca]	1.83842	2.4411e-21	1.92521e-19	yes	up	21.2433	76.3433	24.28	19.49	19.96	71.82	62.01	95.2		FxaC_26g04860	FxaC_26g04860	PREDICTED: probable plastid-lipid-associated protein 14, chloroplastic [Fragaria vesca subsp. vesca]	-1.56402	2.74934e-19	1.81568e-17	yes	down	25.14	7.81667	34.44	16.66	24.32	7.3	8.52	7.63
FxaC_3g08670	FxaC_3g08670	PREDICTED: 12-oxophytodienoate reductase 3-like [Fragaria vesca subsp. vesca]	2.62397	2.4597e-21	1.93721e-19	yes	up	1.14667	8.54	1.05	0.56	1.83	5.96	8.73	10.93		FxaC_21g38970	FxaC_21g38970	PREDICTED: rhodanese-like domain-containing protein 9, chloroplastic isoform X1 [Fragaria vesca subsp. vesca]	-1.42895	3.26889e-19	2.14395e-17	yes	down	49.65	17.1433	45.11	62.38	41.46	19.87	15.56	16
FxaC_7g38270	FxaC_7g38270	PREDICTED: two-on-two hemoglobin-3 [Fragaria vesca subsp. vesca]	1.59347	2.48382e-21	1.95352e-19	yes	up	2.91333	8.77667	2.93	2.88	2.93	9.85	8.73	7.75		FxaC_21g17460	FxaC_21g17460	PREDICTED: putative laccase-9 [Fragaria vesca subsp. vesca]	-2.60141	3.27862e-19	2.14787e-17	yes	down	3.51	0.426667	3.45	4.58	2.5	0.38	0.4	0.5
FxaC_11g10900	FxaC_11g10900	PREDICTED: cytochrome P450 72A15-like [Fragaria vesca subsp. vesca]	1.12035	2.64277e-21	2.07568e-19	yes	up	35.7867	75.45	38.6	31.52	37.24	67.57	81.15	77.63		FxaC_12g01010	FxaC_12g01010	PREDICTED: probable polyamine transporter At3g13620 [Fragaria vesca subsp. vesca]	-1.34055	3.96053e-19	2.58278e-17	yes	down	25.1633	9.32333	22.91	28.71	23.87	11.02	7.5	9.45
FxaC_24g03330	FxaC_24g03330	PREDICTED: ankyrin-3 [Fragaria vesca subsp. vesca]	2.21312	2.96145e-21	2.32279e-19	yes	up	0.56	2.80667	0.63	0.4	0.65	2.81	2.74	2.87		FxaC_24g44210	FxaC_24g44210	hypothetical protein PRUPE_3G031000 [Prunus persica]	-1.04842	4.25437e-19	2.76496e-17	yes	down	56.7633	25.4467	59	57.19	54.1	21.17	22.88	32.29
FxaC_21g43590	FxaC_21g43590	PREDICTED: BEL1-like homeodomain protein 1 [Fragaria vesca subsp. vesca]	1.03708	3.17377e-21	2.48592e-19	yes	up	11.6533	23.34	11.13	11.09	12.74	22.26	21.71	26.05		FxaC_22g01700	FxaC_22g01700	PREDICTED: uncharacterized protein LOC101313232 [Fragaria vesca subsp. vesca]	-1.24602	4.68509e-19	3.04143e-17	yes	down	17.33	6.78667	20.69	14.74	16.56	7.12	6.52	6.72
FxaC_22g00330	FxaC_22g00330	PREDICTED: homeobox-leucine zipper protein HAT5 [Fragaria vesca subsp. vesca]	1.19598	3.38902e-21	2.65089e-19	yes	up	11.32	25.3733	11.15	12.27	10.54	27	25	24.12		FxaC_24g28980	FxaC_24g28980	PREDICTED: rhodanese-like domain-containing protein 9, chloroplastic isoform X1 [Fragaria vesca subsp. vesca]	-1.06963	4.69247e-19	3.04277e-17	yes	down	69.5533	31.3467	63.78	77.13	67.75	31.12	32.94	29.98
FxaC_21g12830	FxaC_21g12830	PREDICTED: protein ASPARTIC PROTEASE IN GUARD CELL 2-like [Fragaria vesca subsp. vesca]	1.2804	3.6901e-21	2.88246e-19	yes	up	25.3133	60.6367	27.9	21.14	26.9	50.44	55.35	76.12		FxaC_21g20550	FxaC_21g20550	PREDICTED: D-3-phosphoglycerate dehydrogenase 2, chloroplastic [Fragaria vesca subsp. vesca]	-3.27974	4.97752e-19	3.21668e-17	yes	down	1.82667	0.09	1.48	2.04	1.96	0.05	0.15	0.07
FxaC_12g08280	FxaC_12g08280	PREDICTED: uncharacterized protein LOC101293077 isoform X1 [Fragaria vesca subsp. vesca]	1.10313	3.73736e-21	2.9154e-19	yes	up	14.7633	30.8533	14.81	13.44	16.04	33.44	31.1	28.02		FxaC_28g23280	FxaC_28g23280	PREDICTED: phosphomannomutase isoform X2 [Fragaria vesca subsp. vesca]	-1.23107	5.32605e-19	3.43416e-17	yes	down	38.4533	15.3733	36.69	41.87	36.8	17.37	12.73	16.02
FxaC_21g19240	FxaC_21g19240	PREDICTED: 4-hydroxyphenylpyruvate dioxygenase [Fragaria vesca subsp. vesca]	1.95275	3.9628e-21	3.08705e-19	yes	up	1.50333	6.06667	2.19	1.16	1.16	5.48	5.71	7.01		FxaC_4g16260	FxaC_4g16260	PREDICTED: probable trehalose-phosphate phosphatase J [Fragaria vesca subsp. vesca]	-1.40885	5.88427e-19	3.78983e-17	yes	down	16.7667	5.85667	20.38	14.01	15.91	5.36	6.26	5.95
FxaC_27g45480	FxaC_27g45480	PREDICTED: nucleolar protein 58 [Fragaria vesca subsp. vesca]	1.82407	4.80226e-21	3.72578e-19	yes	up	10.1167	36.1133	13.53	7.59	9.23	38.4	35.27	34.67		FxaC_21g66310	FxaC_21g66310	PREDICTED: superoxide dismutase [Cu-Zn]	-1.0407	6.42058e-19	4.12596e-17	yes	down	72.6833	32.6867	78.75	69.88	69.42	35.17	29.94	32.95
FxaC_18g45040	FxaC_18g45040	PREDICTED: LOW QUALITY PROTEIN: hydroxymethylglutaryl-CoA synthase [Fragaria vesca subsp. vesca]	1.37959	5.24582e-21	4.06441e-19	yes	up	14.07	36.1533	17.94	11.76	12.51	30.19	34.55	43.72		FxaC_8g05290	FxaC_8g05290	PREDICTED: protein TRANSPARENT TESTA 12 [Fragaria vesca subsp. vesca]	-2.08655	7.29161e-19	4.68045e-17	yes	down	6.37333	1.29	7.04	7.61	4.47	0.94	1.2	1.73
FxaC_28g17610	FxaC_28g17610	PREDICTED: uncharacterized protein ycf45 [Fragaria vesca subsp. vesca]	1.42756	5.44851e-21	4.21575e-19	yes	up	6.37	16.98	5.82	5.23	8.06	15.97	18.07	16.9		FxaC_27g36150	FxaC_27g36150	PREDICTED: glutathione S-transferase DHAR2-like [Fragaria vesca subsp. vesca]	-1.07408	7.45606e-19	4.78064e-17	yes	down	70.13	31.6033	65.1	81.56	63.73	32.11	30.49	32.21
FxaC_27g24710	FxaC_27g24710	PREDICTED: probable serine/threonine-protein kinase At1g01540 [Fragaria vesca subsp. vesca]	1.6532	5.53167e-21	4.27431e-19	yes	up	2.17333	6.88667	2.18	2.05	2.29	6.96	6.92	6.78		FxaC_14g10610	FxaC_14g10610	PREDICTED: probable protein phosphatase 2C 15 [Fragaria vesca subsp. vesca]	-1.32761	8.37142e-19	5.33766e-17	yes	down	10.38	3.88	11.14	10.49	9.51	3.72	3.57	4.35
FxaC_24g31020	FxaC_24g31020	glucan endo-1,3-beta-glucosidase, basic isoform-like [Rosa chinensis]	3.85498	7.76389e-21	5.92716e-19	yes	up	1.48	73.76	0.93	1.97	1.54	36.88	56.91	127.49		FxaC_13g23620	FxaC_13g23620	PREDICTED: respiratory burst oxidase homolog protein D [Fragaria vesca subsp. vesca]	-1.11915	8.84394e-19	5.62642e-17	yes	down	11.8033	5.11333	13.24	10.74	11.43	5.13	4.89	5.32
FxaC_20g07500	FxaC_20g07500	PREDICTED: quinolinate synthase, chloroplastic [Fragaria vesca subsp. vesca]	2.09221	7.94054e-21	6.0459e-19	yes	up	0.79	3.59667	0.85	0.79	0.73	3.34	3.39	4.06		FxaC_6g43800	FxaC_6g43800	PREDICTED: GDSL esterase/lipase EXL3-like [Fragaria vesca subsp. vesca]	-1.97918	8.88387e-19	5.64554e-17	yes	down	8.26333	1.78333	8.14	7.85	8.8	1.75	1.47	2.13
FxaC_9g01780	FxaC_9g01780	receptor like protein 3-like [Rosa chinensis]	2.83365	8.08046e-21	6.14427e-19	yes	up	1.04667	9.61333	0.79	1.05	1.3	9.16	13.25	6.43		FxaC_18g02590	FxaC_18g02590	protein DOWNSTREAM OF FLC-like [Rosa chinensis]	-1.16063	9.11042e-19	5.7831e-17	yes	down	103.523	43.7367	105.14	104.69	100.74	42.7	34.45	54.06
FxaC_20g41410	FxaC_20g41410	PREDICTED: probable WRKY transcription factor 65 [Fragaria vesca subsp. vesca]	1.29714	8.34922e-21	6.33181e-19	yes	up	9.16667	22.19	8.07	10.14	9.29	21.38	23.72	21.47		FxaC_25g52630	FxaC_25g52630	PREDICTED: probable membrane-associated kinase regulator 6 [Fragaria vesca subsp. vesca]	-1.36408	9.31755e-19	5.90803e-17	yes	down	24.6567	8.88333	28.24	23.57	22.16	9.92	9.02	7.71
FxaC_4g27820	FxaC_4g27820	flavanone 3-hydroxylase [Fragaria x ananassa]	1.42522	1.02524e-20	7.71382e-19	yes	up	13.9833	37.33	15.75	13.74	12.46	33.96	29.45	48.58		FxaC_3g09270	FxaC_3g09270	PREDICTED: protein TIFY 10A [Fragaria vesca subsp. vesca]	-1.11551	1.07185e-18	6.78131e-17	yes	down	36.01	15.6667	40.33	31.56	36.14	14.91	17.12	14.97
FxaC_17g01530	FxaC_17g01530	anthocyanidin synthase [Fragaria x ananassa]	2.08549	1.0407e-20	7.81987e-19	yes	up	2.35333	10.7467	1.87	2.2	2.99	11.05	7.41	13.78		FxaC_6g44870	FxaC_6g44870	PREDICTED: mannan endo-1,4-beta-mannosidase 7-like [Fragaria vesca subsp. vesca]	-1.27812	1.17078e-18	7.3909e-17	yes	down	20.44	7.96	18.89	21.22	21.21	8.06	6.21	9.61
FxaC_21g00280	FxaC_21g00280	PREDICTED: inositol hexakisphosphate and diphosphoinositol-pentakisphosphate kinase 2-like isoform X1 [Fragaria vesca subsp. vesca]	2.35761	1.1513e-20	8.61697e-19	yes	up	2.70333	15.3	3.46	3.03	1.62	14.4	15.63	15.87		FxaC_12g04500	FxaC_12g04500	PREDICTED: probable amino acid permease 7 isoform X1 [Fragaria vesca subsp. vesca]	-1.90713	1.24192e-18	7.82276e-17	yes	down	6.92667	1.64333	5.98	7.66	7.14	1.39	1.59	1.95
FxaC_16g30610	FxaC_16g30610	PREDICTED: sodium/hydrogen exchanger 8 isoform X2 [Fragaria vesca subsp. vesca]	1.53448	1.23242e-20	9.2121e-19	yes	up	1.57333	4.53667	1.78	1.26	1.68	3.99	4.92	4.7		FxaC_27g05600	FxaC_27g05600	PREDICTED: porphobilinogen deaminase, chloroplastic-like [Fragaria vesca subsp. vesca]	-1.30282	1.24602e-18	7.83995e-17	yes	down	24.7067	9.32333	24.83	28.67	20.62	9.9	8.29	9.78
FxaC_25g50200	FxaC_25g50200	PREDICTED: gibberellin 20 oxidase 1 [Fragaria vesca subsp. vesca]	3.00423	1.35534e-20	1.01045e-18	yes	up	0.293333	3.28	0.31	0.34	0.23	2.74	3.43	3.67		FxaC_8g06390	FxaC_8g06390	PREDICTED: jasmonate O-methyltransferase-like [Fragaria vesca subsp. vesca]	-2.25417	1.25992e-18	7.91869e-17	yes	down	5.11	0.776667	4.98	4.72	5.63	0.8	1.02	0.51
FxaC_19g34970	FxaC_19g34970	PREDICTED: phosphoenolpyruvate carboxykinase [ATP]	1.21232	1.4393e-20	1.07026e-18	yes	up	5.46333	12.3767	5.84	4.87	5.68	12.16	12.6	12.37		FxaC_5g19520	FxaC_5g19520	putative bifunctional inhibitor/plant lipid transfer protein/seed storage helical [Rosa chinensis]	-3.57679	1.35141e-18	8.46582e-17	yes	down	68.0333	1.22333	70.25	85.51	48.34	0	0	3.67
FxaC_20g30640	FxaC_20g30640	PREDICTED: ferric reduction oxidase 7, chloroplastic [Fragaria vesca subsp. vesca]	1.03075	2.0221e-20	1.48625e-18	yes	up	42.07	83.7767	43.31	37.75	45.15	85.15	91.86	74.32		FxaC_3g15130	FxaC_3g15130	PREDICTED: uncharacterized protein LOC101304510 [Fragaria vesca subsp. vesca]	-1.30351	1.3859e-18	8.66292e-17	yes	down	27.2267	10.3833	27.69	28.91	25.08	11.22	7.59	12.34
FxaC_12g10190	FxaC_12g10190	PREDICTED: metallothionein-like protein 1 [Fragaria vesca subsp. vesca]	1.19155	2.11222e-20	1.54852e-18	yes	up	13.6467	30.4467	13.31	14.98	12.65	34.28	31.73	25.33		FxaC_26g08980	FxaC_26g08980	PREDICTED: 21 kDa protein [Fragaria vesca subsp. vesca]	-1.9261	1.55335e-18	9.67791e-17	yes	down	65.2967	15.07	64.23	67.12	64.54	9.64	11.77	23.8
FxaC_19g32620	FxaC_19g32620	PREDICTED: patellin-3-like isoform X1 [Fragaria vesca subsp. vesca]	1.1498	2.18889e-20	1.60063e-18	yes	up	6.82667	14.7767	6.71	6.49	7.28	15.18	14.94	14.21		FxaC_15g00330	FxaC_15g00330	PREDICTED: superoxide dismutase [Fe]	-1.44039	1.56752e-18	9.75562e-17	yes	down	17.8	6.03667	16.57	19.69	17.14	6.07	6.34	5.7
FxaC_28g11190	FxaC_28g11190	PREDICTED: delta-1-pyrroline-5-carboxylate synthase [Fragaria vesca subsp. vesca]	1.17971	2.4899e-20	1.81149e-18	yes	up	5.22333	11.63	5.34	5.43	4.9	11.8	11.75	11.34		FxaC_15g04470	FxaC_15g04470	hypothetical protein CUMW_137170 [Citrus unshiu]	-1.14107	1.68383e-18	1.04567e-16	yes	down	10.3933	3.44333	9.95	9.69	11.54	4.15	2.92	3.26
FxaC_7g39970	FxaC_7g39970	PREDICTED: probable alpha-amylase 2 [Fragaria vesca subsp. vesca]	1.07138	2.70962e-20	1.9589e-18	yes	up	12.54	25.42	13.25	11.29	13.08	26.5	25.04	24.72		FxaC_19g24950	FxaC_19g24950	photosystem I P700 apoprotein A1 [Fragaria vesca subsp. vesca]	-1.02929	1.81943e-18	1.12379e-16	yes	down	50.3533	24.2233	47.56	53.83	49.67	22.86	25.81	24
FxaC_9g20010	FxaC_9g20010	PREDICTED: pleiotropic drug resistance protein 2-like [Fragaria vesca subsp. vesca]	1.13731	2.80412e-20	2.02466e-18	yes	up	4.83	10.4067	6.11	3.89	4.49	9.86	11.19	10.17		FxaC_17g37200	FxaC_17g37200	PREDICTED: NAC domain-containing protein 48 [Fragaria vesca subsp. vesca]	-1.47248	1.8218e-18	1.12404e-16	yes	down	8.01667	2.68667	7.94	7.59	8.52	2.6	2.48	2.98
FxaC_25g24980	FxaC_25g24980	PREDICTED: uncharacterized protein ycf45 [Fragaria vesca subsp. vesca]	1.20412	2.94266e-20	2.11935e-18	yes	up	8.53667	19.6167	8.51	8.57	8.53	19.56	21.48	17.81		FxaC_12g49460	FxaC_12g49460	PREDICTED: E3 ubiquitin-protein ligase COP1-like isoform X1 [Fragaria vesca subsp. vesca]	-1.28447	1.98772e-18	1.22377e-16	yes	down	9.26	3.57333	9.59	9.51	8.68	3.79	3.13	3.8
FxaC_6g32640	FxaC_6g32640	PREDICTED: amino acid permease 3-like [Fragaria vesca subsp. vesca]	2.19054	2.97194e-20	2.13774e-18	yes	up	1.12667	5.58667	1.04	1.54	0.8	6.33	5.75	4.68		FxaC_24g37660	FxaC_24g37660	Phosphatidylcholine:diacylglycerol cholinephosphotransferase 1 [Capsicum baccatum]	-1.23401	2.05926e-18	1.26509e-16	yes	down	30.1333	12.0067	31.93	28.51	29.96	11.33	11.15	13.54
FxaC_25g32280	FxaC_25g32280	PREDICTED: uncharacterized protein LOC101314311 [Fragaria vesca subsp. vesca]	2.80675	3.04655e-20	2.18866e-18	yes	up	0.383333	3.48333	0.46	0.26	0.43	3.65	3.6	3.2		FxaC_14g22000	FxaC_14g22000	PREDICTED: acyl carrier protein 1, chloroplastic-like [Fragaria vesca subsp. vesca]	-1.60726	2.08369e-18	1.27873e-16	yes	down	24.76	7.35667	24.14	25.71	24.43	7.14	9.03	5.9
FxaC_12g01270	FxaC_12g01270	receptor-like protein 2 [Rosa chinensis]	1.64426	3.24331e-20	2.3271e-18	yes	up	2.11667	7.22	2.42	2.27	1.66	7.96	7.1	6.6		FxaC_1g28540	FxaC_1g28540	PREDICTED: cellulose synthase A catalytic subunit 5 [UDP-forming]	-1.39973	2.31319e-18	1.41051e-16	yes	down	4.89	1.74	4.48	4.59	5.6	1.76	1.54	1.92
FxaC_24g54420	FxaC_24g54420	PREDICTED: uncharacterized protein LOC101293215 isoform X1 [Fragaria vesca subsp. vesca]	1.27799	3.35014e-20	2.39774e-18	yes	up	16.85	40.3633	16.89	13.52	20.14	39.64	43.29	38.16		FxaC_4g07930	FxaC_4g07930	PREDICTED: long chain acyl-CoA synthetase 1-like [Fragaria vesca subsp. vesca]	-1.38741	2.46542e-18	1.49854e-16	yes	down	19.0933	6.78	20.34	18.51	18.43	4.92	7.33	8.09
FxaC_20g19770	FxaC_20g19770	PREDICTED: probable metal-nicotianamine transporter YSL7 [Fragaria vesca subsp. vesca]	1.11242	3.8869e-20	2.76806e-18	yes	up	9.06333	19.13	8.83	8.21	10.15	17.7	20.06	19.63		FxaC_24g21740	FxaC_24g21740	PREDICTED: uncharacterized protein LOC101298344 isoform X1 [Fragaria vesca subsp. vesca]	-1.22471	2.53003e-18	1.53618e-16	yes	down	5.67	2.28667	5.71	5.51	5.79	2.33	2.27	2.26
FxaC_8g14790	FxaC_8g14790	amino acid permease 3-like [Rosa chinensis]	1.80087	4.58394e-20	3.24429e-18	yes	up	3.20667	11.2167	4.1	2.21	3.31	13.14	12.12	8.39		FxaC_11g17640	FxaC_11g17640	PREDICTED: transcription factor TCP4 [Fragaria vesca subsp. vesca]	-1.00453	2.71163e-18	1.64055e-16	yes	down	27.05	13.2433	26.67	23.78	30.7	11.65	14.93	13.15
FxaC_23g53080	FxaC_23g53080	PREDICTED: collagen alpha-2(IV) chain-like isoform X1 [Fragaria vesca subsp. vesca]	2.29518	4.81336e-20	3.40245e-18	yes	up	28.5267	158.603	30.12	33.31	22.15	132.69	130.48	212.64		FxaC_7g17670	FxaC_7g17670	PREDICTED: uncharacterized protein LOC101303288 [Fragaria vesca subsp. vesca]	-3.0223	2.71338e-18	1.64055e-16	yes	down	7.40667	0.536667	7.67	4.74	9.81	0.6	0.29	0.72
FxaC_13g10830	FxaC_13g10830	PREDICTED: protein CHUP1, chloroplastic [Fragaria vesca subsp. vesca]	1.0121	4.86024e-20	3.43135e-18	yes	up	27.5533	55.01	27.64	25.02	30	54.15	58.85	52.03		FxaC_26g08590	FxaC_26g08590	PREDICTED: BRASSINOSTEROid INSENSITIVE 1-associated receptor kinase 1 [Fragaria vesca subsp. vesca]	-1.83034	2.78006e-18	1.67909e-16	yes	down	5.73333	1.44667	5.82	5.91	5.47	1.57	1.19	1.58
FxaC_13g08570	FxaC_13g08570	beta-1,3-glucanase [Fragaria x ananassa]	2.69346	5.36616e-20	3.77921e-18	yes	up	0.39	3.13333	0.48	0.28	0.41	2.63	2.38	4.39		FxaC_1g20150	FxaC_1g20150	PREDICTED: calcium-transporting ATPase 2, plasma membrane-type-like [Fragaria vesca subsp. vesca]	-1.36664	2.83263e-18	1.70904e-16	yes	down	5.66	2.05333	6.4	5.18	5.4	1.68	2.18	2.3
FxaC_27g24230	FxaC_27g24230	hypothetical protein PRUPE_7G210900 [Prunus persica]	1.8318	5.56769e-20	3.91633e-18	yes	up	1.50667	5.53667	1.73	1.4	1.39	4.2	5.87	6.54		FxaC_11g45740	FxaC_11g45740		-1.39492	3.38494e-18	2.02944e-16	yes	down	4.89667	1.77333	4.95	4.95	4.79	1.78	1.45	2.09
FxaC_23g53510	FxaC_23g53510	CONSTANS [Fragaria x ananassa]	1.39942	5.66621e-20	3.98074e-18	yes	up	18.1533	28.0167	12.64	29.91	11.91	26.69	30.65	26.71		FxaC_21g56340	FxaC_21g56340	PREDICTED: lactosylceramide 4-alpha-galactosyltransferase-like [Fragaria vesca subsp. vesca]	-1.19689	3.53103e-18	2.11481e-16	yes	down	19.8367	8.14667	19.24	20.03	20.24	9.76	7.57	7.11
FxaC_27g01840	FxaC_27g01840	PREDICTED: uncharacterized protein LOC101298166 [Fragaria vesca subsp. vesca]	1.02218	6.80423e-20	4.76271e-18	yes	up	53.75	105.49	57.94	47.58	55.73	107.17	112.32	96.98		FxaC_11g40060	FxaC_11g40060	PREDICTED: probable fatty acyl-CoA reductase 5 isoform X2 [Fragaria vesca subsp. vesca]	-1.57586	3.84838e-18	2.30007e-16	yes	down	12.18	3.76	13.36	12.18	11	3.72	3.01	4.55
FxaC_18g26540	FxaC_18g26540	PREDICTED: probable metal-nicotianamine transporter YSL7 [Fragaria vesca subsp. vesca]	1.11351	7.6495e-20	5.32831e-18	yes	up	7.65	16.1833	8.17	6.96	7.82	14.17	16.39	17.99		FxaC_21g70730	FxaC_21g70730		-1.12366	4.33863e-18	2.5823e-16	yes	down	14.67	6.45	17.47	12.25	14.29	6.37	6.33	6.65
FxaC_27g30780	FxaC_27g30780	PREDICTED: uncharacterized protein ycf45 [Fragaria vesca subsp. vesca]	1.26482	7.9873e-20	5.55011e-18	yes	up	3.94667	9.73333	4.49	4.15	3.2	8.32	10.92	9.96		FxaC_21g55140	FxaC_21g55140	PREDICTED: lactosylceramide 4-alpha-galactosyltransferase-like [Fragaria vesca subsp. vesca]	-1.30697	4.52857e-18	2.68975e-16	yes	down	22.5867	8.55	25.28	19.64	22.84	8.75	6.8	10.1
FxaC_19g26430	FxaC_19g26430	PREDICTED: sacsin [Fragaria vesca subsp. vesca]	1.69275	8.23404e-20	5.71462e-18	yes	up	4.44667	14.59	5.5	3.85	3.99	17.58	11.83	14.36		FxaC_9g28910	FxaC_9g28910	PREDICTED: trigger factor-like protein TIG, Chloroplastic [Fragaria vesca subsp. vesca]	-1.08276	4.54157e-18	2.69468e-16	yes	down	48.2433	21.5033	42.8	54.75	47.18	23.6	20.48	20.43
FxaC_16g29000	FxaC_16g29000	PREDICTED: carbonic anhydrase 2 isoform X2 [Fragaria vesca subsp. vesca]	1.20039	8.91778e-20	6.17418e-18	yes	up	30.6533	69.9733	27.76	29.97	34.23	75.36	75.38	59.18		FxaC_11g40230	FxaC_11g40230	PREDICTED: vacuolar cation/proton exchanger 3-like [Fragaria vesca subsp. vesca]	-1.64952	5.06238e-18	2.99748e-16	yes	down	7.51667	2.18333	6.69	8.69	7.17	2.54	1.81	2.2
FxaC_10g48780	FxaC_10g48780	PREDICTED: uncharacterized protein LOC101303020 [Fragaria vesca subsp. vesca]	1.11482	1.09193e-19	7.51453e-18	yes	up	16.92	35.6267	16.95	15.24	18.57	36	36.98	33.9		FxaC_22g20420	FxaC_22g20420	PREDICTED: pectinesterase-like [Fragaria vesca subsp. vesca]	-1.20546	5.08378e-18	3.00704e-16	yes	down	19.8967	8.17667	20.61	19.71	19.37	7.28	6.87	10.38
FxaC_16g16370	FxaC_16g16370	PREDICTED: mitogen-activated protein kinase 16 [Fragaria vesca subsp. vesca]	1.04002	1.14462e-19	7.85824e-18	yes	up	10.94	21.9533	11.46	10.58	10.78	21.19	23.94	20.73		FxaC_5g08950	FxaC_5g08950	PREDICTED: DIS3-like exonuclease 2 [Fragaria vesca subsp. vesca]	-1.55992	5.09427e-18	3.00814e-16	yes	down	2.19667	0.683333	2.25	2.12	2.22	0.63	0.76	0.66
FxaC_5g20460	FxaC_5g20460		2.12184	1.44027e-19	9.82901e-18	yes	up	0.846667	3.96333	1.12	0.69	0.73	3.89	4.16	3.84		FxaC_25g48110	FxaC_25g48110	PREDICTED: beta-fructofuranosidase, soluble isoenzyme I-like [Fragaria vesca subsp. vesca]	-1.57836	6.63109e-18	3.89411e-16	yes	down	7.46333	2.3	7.2	7.97	7.22	2.18	1.89	2.83
FxaC_10g05170	FxaC_10g05170	PREDICTED: probable WRKY transcription factor 31 [Fragaria vesca subsp. vesca]	1.29909	1.4974e-19	1.01946e-17	yes	up	2.19	5.31	2.42	1.79	2.36	5.11	5.69	5.13		FxaC_5g09810	FxaC_5g09810	PREDICTED: blue-light photoreceptor PHR2 [Fragaria vesca subsp. vesca]	-1.11217	7.68392e-18	4.49855e-16	yes	down	95.35	41.9033	85.85	117.88	82.32	41.33	38.45	45.93
FxaC_24g11290	FxaC_24g11290	PREDICTED: nicotianamine synthase [Fragaria vesca subsp. vesca]	3.83447	1.54467e-19	1.05039e-17	yes	up	0	4.79333	0	0	0	4.47	5.35	4.56		FxaC_26g12000	FxaC_26g12000	PREDICTED: uroporphyrinogen decarboxylase isoform X1 [Fragaria vesca subsp. vesca]	-1.32577	8.20754e-18	4.79041e-16	yes	down	53.1933	19.83	45.8	67.21	46.57	22.27	19.89	17.33
FxaC_4g33810	FxaC_4g33810	PREDICTED: zinc finger CCCH domain-containing protein 20 [Fragaria vesca subsp. vesca]	1.2749	1.71547e-19	1.16102e-17	yes	up	19.73	46.9333	21.82	16.16	21.21	40.12	44.02	56.66		FxaC_18g37260	FxaC_18g37260	PREDICTED: transcription factor bHLH137 [Fragaria vesca subsp. vesca]	-1.22002	8.48227e-18	4.94069e-16	yes	down	17.6567	7.39333	18.08	17.58	17.31	7.63	6.12	8.43
FxaC_20g10130	FxaC_20g10130	PREDICTED: uncharacterized protein LOC101300825 [Fragaria vesca subsp. vesca]	2.17764	1.74618e-19	1.18041e-17	yes	up	1.88333	9.29333	0.99	2.78	1.88	10.75	9.2	7.93		FxaC_19g09460	FxaC_19g09460	acyl carrier protein 1, chloroplastic-like [Rosa chinensis]	-1.07519	8.61568e-18	5.01329e-16	yes	down	145.263	64.8333	138.74	159.19	137.86	73.17	64.81	56.52
FxaC_10g16380	FxaC_10g16380	probable LRR receptor-like serine/threonine-protein kinase At1g56140 isoform X2 [Rosa chinensis]	1.3907	1.88872e-19	1.27227e-17	yes	up	5.43667	13.9067	6.05	5.84	4.42	12.03	13.67	16.02		FxaC_13g08310	FxaC_13g08310	PREDICTED: UDP-glucose 6-dehydrogenase 2 [Fragaria vesca subsp. vesca]	-1.06592	1.0235e-17	5.92546e-16	yes	down	37.4567	17	39.73	36.24	36.4	13.36	17.65	19.99
FxaC_25g31930	FxaC_25g31930	PREDICTED: dehydration-responsive protein RD22-like [Fragaria vesca subsp. vesca]	3.09021	1.914e-19	1.28778e-17	yes	up	2.99333	39.27	2.06	4.76	2.16	33.53	34.92	49.36		FxaC_21g01850	FxaC_21g01850	PREDICTED: uncharacterized protein LOC101296410 [Fragaria vesca subsp. vesca]	-2.38538	1.0358e-17	5.99061e-16	yes	down	2.71333	0.416667	2.18	3.1	2.86	0.33	0.3	0.62
FxaC_12g34930	FxaC_12g34930	probable LRR receptor-like serine/threonine-protein kinase At1g56140 isoform X2 [Rosa chinensis]	1.76976	1.96982e-19	1.32378e-17	yes	up	1.12667	4.52667	1.03	1.01	1.34	4.23	4.66	4.69		FxaC_27g15580	FxaC_27g15580	hypothetical protein CUMW_063980 [Citrus unshiu]	-1.41569	1.03693e-17	5.99105e-16	yes	down	4.05	1.41333	3.9	4.34	3.91	1.63	1.38	1.23
FxaC_10g42800	FxaC_10g42800	PREDICTED: uncharacterized protein LOC101293077 isoform X1 [Fragaria vesca subsp. vesca]	1.09712	2.03695e-19	1.36729e-17	yes	up	15.05	31.3633	14.74	13.24	17.17	32.86	32.23	29		FxaC_8g02760	FxaC_8g02760	PREDICTED: DIS3-like exonuclease 2 [Fragaria vesca subsp. vesca]	-1.75437	1.33031e-17	7.6322e-16	yes	down	3.27333	0.873333	3.53	3.47	2.82	0.92	0.59	1.11
FxaC_8g16330	FxaC_8g16330	PREDICTED: UDP-glucuronic acid decarboxylase 2 [Fragaria vesca subsp. vesca]	1.93157	2.05468e-19	1.37596e-17	yes	up	1.81333	7.32	2.02	1.61	1.81	5.64	5.92	10.4		FxaC_3g20890	FxaC_3g20890	PREDICTED: tubulin alpha-3 chain [Fragaria vesca subsp. vesca]	-1.11699	1.34425e-17	7.70449e-16	yes	down	55.32	24.2533	53.97	58.93	53.06	19.92	21.88	30.96
FxaC_14g19470	FxaC_14g19470	PREDICTED: major allergen Pru ar 1-like [Fragaria vesca subsp. vesca]	1.55229	2.0754e-19	1.38821e-17	yes	up	54.0233	154.67	74.07	38.02	49.98	145.98	170.41	147.62		FxaC_26g27160	FxaC_26g27160	PREDICTED: putative lipid-binding protein At4g00165 [Fragaria vesca subsp. vesca]	-1.57923	1.44475e-17	8.25567e-16	yes	down	115.44	34.31	117.11	113.59	115.62	37.61	37.53	27.79
FxaC_7g37320	FxaC_7g37320	PREDICTED: lachrymatory-factor synthase-like [Fragaria vesca subsp. vesca]	1.92555	2.25519e-19	1.50496e-17	yes	up	10.9867	42.7533	11.34	9.7	11.92	45.78	45.07	37.41		FxaC_26g41230	FxaC_26g41230	PREDICTED: uncharacterized protein LOC101292742 [Fragaria vesca subsp. vesca]	-2.26454	1.44874e-17	8.27024e-16	yes	down	5.90667	1.01667	5.45	6.07	6.2	0.94	0.57	1.54
FxaC_25g01510	FxaC_25g01510	PREDICTED: polyketide synthase 1 [Fragaria vesca subsp. vesca]	1.11068	2.35375e-19	1.56708e-17	yes	up	59.0133	117.793	62.15	60.53	54.36	106.77	97.93	148.68		FxaC_13g55160	FxaC_13g55160		-1.13199	1.90554e-17	1.08132e-15	yes	down	12.57	5.46667	12.33	12.57	12.81	4.91	4.37	7.12
FxaC_24g37940	FxaC_24g37940	PREDICTED: aspartate, glycine, lysine and serine-rich protein-like [Fragaria vesca subsp. vesca]	1.07309	2.3813e-19	1.58358e-17	yes	up	42.7467	87.5133	43.51	37.87	46.86	90.24	95.64	76.66		FxaC_23g42720	FxaC_23g42720	PREDICTED: putative disease resistance protein RGA4 [Fragaria vesca subsp. vesca]	-1.05988	2.25263e-17	1.27702e-15	yes	down	23.9733	11.22	25.64	21.83	24.45	10.23	9.75	13.68
FxaC_8g12250	FxaC_8g12250	PREDICTED: transcription factor MYB44-like [Fragaria vesca subsp. vesca]	1.59916	2.43391e-19	1.61668e-17	yes	up	8.11	24.5767	9.06	6.74	8.53	28.37	22.88	22.48		FxaC_6g42350	FxaC_6g42350	transcription factor MYB28-like [Fragaria vesca]	-1.94687	2.3433e-17	1.32318e-15	yes	down	7.70333	1.74	6.7	10.04	6.37	1.93	1.8	1.49
FxaC_26g00400	FxaC_26g00400	hypothetical protein CUMW_091120 [Citrus unshiu]	1.11293	2.50475e-19	1.65989e-17	yes	up	3.51	4.43333	3.24	3.84	3.45	4.64	4.47	4.19		FxaC_14g03520	FxaC_14g03520	PREDICTED: 1,4-dihydroxy-2-naphthoyl-CoA synthase, peroxisomal isoform X1 [Fragaria vesca subsp. vesca]	-1.61734	2.36344e-17	1.33324e-15	yes	down	9.96333	2.97667	10.44	9.72	9.73	3.17	2.74	3.02
FxaC_7g37310	FxaC_7g37310	PREDICTED: monoglyceride lipase [Fragaria vesca subsp. vesca]	1.23903	2.71894e-19	1.79767e-17	yes	up	4.87	10.4433	5.39	4.23	4.99	10.24	11.54	9.55		FxaC_9g19080	FxaC_9g19080	PREDICTED: serine carboxypeptidase-like 51 [Fragaria vesca subsp. vesca]	-1.34458	2.42685e-17	1.36497e-15	yes	down	11.1367	4.08	12.87	9.22	11.32	3.79	4.39	4.06
FxaC_3g06740	FxaC_3g06740	PREDICTED: zinc finger CCCH domain-containing protein 20 [Fragaria vesca subsp. vesca]	1.46312	2.83964e-19	1.87315e-17	yes	up	9.37667	25.6633	10.98	7.38	9.77	21.93	24.67	30.39		FxaC_9g41910	FxaC_9g41910	PREDICTED: CTP synthase-like isoform X2 [Fragaria vesca subsp. vesca]	-1.98217	2.4672e-17	1.38494e-15	yes	down	5.22	0.983333	5.58	5.45	4.63	1.04	0.71	1.2
FxaC_7g22870	FxaC_7g22870	PREDICTED: uncharacterized protein LOC101301347 [Fragaria vesca subsp. vesca]	2.02199	3.12692e-19	2.06028e-17	yes	up	1.11667	4.79667	1.4	0.95	1	4.52	5.06	4.81		FxaC_12g40150	FxaC_12g40150	PREDICTED: ferredoxin--NADP reductase, root isozyme, chloroplastic [Fragaria vesca subsp. vesca]	-1.23024	2.63647e-17	1.47418e-15	yes	down	16.1467	6.48667	16.27	16.39	15.78	5.4	6.53	7.53
FxaC_10g25260	FxaC_10g25260	PREDICTED: nucleolin [Fragaria vesca subsp. vesca]	1.406	3.15193e-19	2.07437e-17	yes	up	16.09	39.5233	18.46	13.77	16.04	42.48	43.65	32.44		FxaC_3g29020	FxaC_3g29020	PREDICTED: peptidyl-prolyl cis-trans isomerase [Fragaria vesca subsp. vesca]	-1.4765	2.64751e-17	1.47891e-15	yes	down	15.6433	5.16667	15.7	18.1	13.13	5.15	5.39	4.96
FxaC_10g26030	FxaC_10g26030	PREDICTED: beta-glucosidase 11-like [Fragaria vesca subsp. vesca]	1.01187	3.1813e-19	2.0913e-17	yes	up	20.9567	40.8833	22.14	19.16	21.57	44.25	39.54	38.86		FxaC_25g52130	FxaC_25g52130	PREDICTED: beta-carotene hydroxylase 2, chloroplastic-like [Fragaria vesca subsp. vesca]	-1.60443	2.88436e-17	1.60339e-15	yes	down	12.37	3.69	12.28	11.07	13.76	4.32	3.82	2.93
FxaC_24g49270	FxaC_24g49270	acetyl-CoA acetyltransferase, cytosolic 1-like [Rosa chinensis]	1.24583	3.51332e-19	2.299e-17	yes	up	16.75	39.03	20.48	14	15.77	35.6	34.01	47.48		FxaC_6g21930	FxaC_6g21930	PREDICTED: 40S ribosomal protein S8-like [Fragaria vesca subsp. vesca]	-1.08973	3.66798e-17	2.02329e-15	yes	down	47.5	21.1067	47.74	52.98	41.78	21.7	19.07	22.55
FxaC_10g14320	FxaC_10g14320	PREDICTED: 3,7-dimethylxanthine N-methyltransferase-like [Fragaria vesca subsp. vesca]	1.55364	3.60434e-19	2.35586e-17	yes	up	6.30667	18.78	7.7	4.86	6.36	16.66	22.22	17.46		FxaC_26g02100	FxaC_26g02100	PREDICTED: cytochrome P450 704C1-like [Fragaria vesca subsp. vesca]	-2.59013	3.67262e-17	2.0239e-15	yes	down	3.09333	0.373333	3.11	2.81	3.36	0.59	0.33	0.2
FxaC_28g29700	FxaC_28g29700	PREDICTED: glutathione transferase GST 23-like isoform X1 [Fragaria vesca subsp. vesca]	1.25643	4.13624e-19	2.6943e-17	yes	up	10.4933	24.5467	11.52	8.26	11.7	24.09	24.9	24.65		FxaC_10g44760	FxaC_10g44760	PREDICTED: zinc finger protein CONSTANS-LIKE 7 [Fragaria vesca subsp. vesca]	-1.25415	3.98205e-17	2.1902e-15	yes	down	38.5433	11.0367	25.81	31.3	58.52	9.37	12.2	11.54
FxaC_21g62130	FxaC_21g62130	PREDICTED: nicotianamine synthase [Fragaria vesca subsp. vesca]	1.70649	4.1684e-19	2.71216e-17	yes	up	5.50333	18.17	6.94	4.57	5	19.42	16.26	18.83		FxaC_23g26460	FxaC_23g26460	extensin-like [Rosa chinensis]	-1.13151	4.49258e-17	2.46155e-15	yes	down	38.0167	16.9667	41.67	33.43	38.95	19.55	13.5	17.85
FxaC_27g34590	FxaC_27g34590	PREDICTED: uncharacterized protein ycf45 [Fragaria vesca subsp. vesca]	1.24763	4.79975e-19	3.10882e-17	yes	up	6.26	15.5667	6.8	5.75	6.23	14.96	17.21	14.53		FxaC_21g18510	FxaC_21g18510	PREDICTED: coproporphyrinogen-III oxidase 1, chloroplastic [Fragaria vesca subsp. vesca]	-1.12653	4.60779e-17	2.52226e-15	yes	down	42.5567	18.4333	38.72	50.65	38.3	19.37	17.15	18.78
FxaC_27g35250	FxaC_27g35250	phenylalanine ammonia-lyase 1 [Fragaria x ananassa]	1.72856	4.95442e-19	3.20537e-17	yes	up	1.59	5.41667	1.75	1.41	1.61	4.47	5.2	6.58		FxaC_9g26360	FxaC_9g26360	PREDICTED: uncharacterized protein LOC101302722 [Fragaria vesca subsp. vesca]	-3.1742	4.78143e-17	2.61481e-15	yes	down	3.10667	0.156667	3.52	4	1.8	0.12	0.23	0.12
FxaC_22g58420	FxaC_22g58420	PREDICTED: probable serine/threonine-protein kinase WNK5 [Fragaria vesca subsp. vesca]	1.98725	5.90235e-19	3.7972e-17	yes	up	1.09333	4.59667	0.68	1.29	1.31	5.06	4.76	3.97		FxaC_15g35860	FxaC_15g35860	PREDICTED: 28 kDa ribonucleoprotein, chloroplastic [Fragaria vesca subsp. vesca]	-1.10261	4.98585e-17	2.7214e-15	yes	down	74.5433	32.84	70.9	83.33	69.4	36.75	34.17	27.6
FxaC_21g49120	FxaC_21g49120	PREDICTED: UDP-glycosyltransferase 86A1-like [Fragaria vesca subsp. vesca]	1.22815	7.53618e-19	4.82661e-17	yes	up	10.8033	24.23	10.88	9.74	11.79	19.46	25.59	27.64		FxaC_23g59580	FxaC_23g59580	PREDICTED: uncharacterized protein LOC101309518 [Fragaria vesca subsp. vesca]	-1.51483	5.04209e-17	2.74947e-15	yes	down	52.8533	15.8567	64.05	44.78	49.73	12.15	13.31	22.11
FxaC_18g41550	FxaC_18g41550	PREDICTED: UDP-glucose 4-epimerase GEPI48-like [Fragaria vesca subsp. vesca]	1.37069	8.02727e-19	5.12966e-17	yes	up	5.92667	15.1233	5.44	5.61	6.73	15.53	16.58	13.26		FxaC_14g16610	FxaC_14g16610	PREDICTED: transcription factor HY5-like isoform X4 [Fragaria vesca subsp. vesca]	-1.37188	5.10352e-17	2.78032e-15	yes	down	22.5333	8.01	23.62	21.29	22.69	8.57	8.68	6.78
FxaC_21g56680	FxaC_21g56680	PREDICTED: (-)-germacrene D synthase-like [Fragaria vesca subsp. vesca]	3.49302	8.16151e-19	5.20963e-17	yes	up	0.06	2.23333	0.01	0.01	0.16	2.49	0.96	3.25		FxaC_20g00200	FxaC_20g00200	PREDICTED: monocopper oxidase-like protein SKU5 [Fragaria vesca subsp. vesca]	-1.87695	5.34191e-17	2.89916e-15	yes	down	4.46	1.03333	3.74	5.29	4.35	1	0.9	1.2
FxaC_2g11480	FxaC_2g11480	PREDICTED: 2-alkenal reductase (NADP(+)-dependent)-like isoform X3 [Fragaria vesca subsp. vesca]	3.2049	8.82121e-19	5.6182e-17	yes	up	0.193333	3.25333	0.25	0.08	0.25	2.62	2.56	4.58		FxaC_11g24050	FxaC_11g24050	PREDICTED: nucleobase-ascorbate transporter 12 [Fragaria vesca subsp. vesca]	-1.23488	6.05514e-17	3.27384e-15	yes	down	8.83333	3.53667	8.17	9.62	8.71	3.31	3.45	3.85
FxaC_6g11190	FxaC_6g11190	PREDICTED: squalene synthase-like isoform X1 [Fragaria vesca subsp. vesca]	1.2435	9.87368e-19	6.25373e-17	yes	up	11.41	26.35	13.5	9.41	11.32	24.32	23.29	31.44		FxaC_25g37910	FxaC_25g37910	PREDICTED: serine carboxypeptidase-like 27 [Fragaria vesca subsp. vesca]	-1.07178	6.27534e-17	3.38969e-15	yes	down	21.23	9.59667	20.75	19.48	23.46	8.68	8.68	11.43
FxaC_5g21690	FxaC_5g21690	PREDICTED: lysine histidine transporter-like 8 [Fragaria vesca subsp. vesca]	1.92947	1.14314e-18	7.22435e-17	yes	up	2.27333	9.01667	3.36	1.34	2.12	8.82	9.37	8.86		FxaC_4g31420	FxaC_4g31420	PREDICTED: uncharacterized protein LOC101300180 [Fragaria vesca subsp. vesca]	-1.1421	6.28436e-17	3.39136e-15	yes	down	20.9733	8.82667	23.16	18.21	21.55	7.22	8.72	10.54
FxaC_4g29500	FxaC_4g29500	PREDICTED: dehydrodolichyl diphosphate synthase 6-like [Fragaria vesca subsp. vesca]	2.83551	1.17892e-18	7.43406e-17	yes	up	2.3	22.2867	2.07	1.68	3.15	30.32	18.45	18.09		FxaC_17g20190	FxaC_17g20190	PREDICTED: protein IQ-DOMAIN 31 [Fragaria vesca subsp. vesca]	-1.70278	6.4295e-17	3.46642e-15	yes	down	9.77	2.72	10.12	10.96	8.23	2.53	1.75	3.88
FxaC_7g12200	FxaC_7g12200	PREDICTED: extensin-3-like [Fragaria vesca subsp. vesca]	1.12901	1.27157e-18	7.98312e-17	yes	up	1099.14	2024.1	1117.8	1002.87	1176.74	1561.88	1994.56	2515.86		FxaC_9g25700	FxaC_9g25700	PREDICTED: serine/threonine-protein kinase Nek5 [Fragaria vesca subsp. vesca]	-1.507	6.58688e-17	3.54793e-15	yes	down	4.20667	1.36667	3.59	4.59	4.44	1.33	1.3	1.47
FxaC_21g27770	FxaC_21g27770	PREDICTED: uncharacterized protein LOC101299670 isoform X1 [Fragaria vesca subsp. vesca]	1.53138	1.29139e-18	8.0987e-17	yes	up	9.32333	41.7367	9.55	5.15	13.27	34.63	41.66	48.92		FxaC_13g05260	FxaC_13g05260	PREDICTED: F-box/kelch-repeat protein At1g23390 [Fragaria vesca subsp. vesca]	-1.45693	6.74632e-17	3.63039e-15	yes	down	15.9633	5.34667	17.78	13.78	16.33	5.56	5.09	5.39
FxaC_13g27160	FxaC_13g27160	PREDICTED: major allergen Pru av 1-like [Fragaria vesca subsp. vesca]	2.94456	1.36887e-18	8.56582e-17	yes	up	13.3267	146.083	16.52	6.44	17.02	141.18	149.52	147.55		FxaC_17g19080	FxaC_17g19080	PREDICTED: dCTP pyrophosphatase 1-like [Fragaria vesca subsp. vesca]	-3.10572	7.10921e-17	3.8185e-15	yes	down	5.34667	0.296667	5.54	6.31	4.19	0.72	0.11	0.06
FxaC_6g42650	FxaC_6g42650	PREDICTED: cytokinin dehydrogenase 5 [Fragaria vesca subsp. vesca]	1.55049	1.67034e-18	1.03842e-16	yes	up	5.49667	16.13	7.16	3.41	5.92	14.64	16.47	17.28		FxaC_16g05130	FxaC_16g05130	uncharacterized protein LOC112197486 [Rosa chinensis]	-2.0818	8.42383e-17	4.50348e-15	yes	down	9.67667	1.94	7.78	12.29	8.96	1.88	1.38	2.56
FxaC_21g43640	FxaC_21g43640	PREDICTED: digalactosyldiacylglycerol synthase 1, chloroplastic [Fragaria vesca subsp. vesca]	1.16922	1.72446e-18	1.06975e-16	yes	up	4.24333	9.36333	4.26	4.04	4.43	8.68	9.57	9.84		FxaC_14g22120	FxaC_14g22120	hypothetical protein LR48_Vigan01g146500 [Vigna angularis]	-1.16457	1.02514e-16	5.44999e-15	yes	down	29.4267	12.3933	28.63	33	26.65	13.45	13.33	10.4
FxaC_22g61740	FxaC_22g61740	PREDICTED: F-box protein PP2-B15-like isoform X2 [Fragaria vesca subsp. vesca]	3.55578	1.75754e-18	1.08909e-16	yes	up	0.11	12.4767	0.08	0.08	0.17	11.14	7.96	18.33		FxaC_9g09760	FxaC_9g09760	PREDICTED: vacuolar cation/proton exchanger 3-like [Fragaria vesca subsp. vesca]	-1.165	1.18716e-16	6.26481e-15	yes	down	14.97	6.29667	14.42	16.73	13.76	7.04	5.79	6.06
FxaC_27g47820	FxaC_27g47820	PREDICTED: zinc finger protein CONSTANS-LIKE 1 [Fragaria vesca subsp. vesca]	2.16346	1.90209e-18	1.17232e-16	yes	up	1.74333	8.45333	2.4	1.08	1.75	9.96	7.89	7.51		FxaC_6g41860	FxaC_6g41860	PREDICTED: putative glutathione-specific gamma-glutamylcyclotransferase 2 [Fragaria vesca subsp. vesca]	-1.41865	1.18857e-16	6.26649e-15	yes	down	18.08	6.29333	15.92	16.84	21.48	5.74	5.74	7.4
FxaC_25g36430	FxaC_25g36430	PREDICTED: uncharacterized protein ycf45 [Fragaria vesca subsp. vesca]	1.07294	2.10264e-18	1.28898e-16	yes	up	12.0967	22.51	13.22	9.49	13.58	21.43	20.78	25.32		FxaC_20g40280	FxaC_20g40280	protein DOWNSTREAM OF FLC-like [Rosa chinensis]	-1.13067	1.22956e-16	6.47662e-15	yes	down	39.3033	17.0433	38.22	40.97	38.72	14.32	14.78	22.03
FxaC_8g20750	FxaC_8g20750	PREDICTED: cytochrome P450 94A1-like [Fragaria vesca subsp. vesca]	2.049	2.1263e-18	1.30209e-16	yes	up	2.31333	10.38	2.3	1.66	2.98	9.53	7.46	14.15		FxaC_14g16600	FxaC_14g16600	PREDICTED: pectin acetylesterase 10-like [Fragaria vesca subsp. vesca]	-1.69084	1.28649e-16	6.76403e-15	yes	down	5.10667	1.40667	5.06	5.14	5.12	1.36	1.37	1.49
FxaC_18g33810	FxaC_18g33810	PREDICTED: protein PLANT CADMIUM RESISTANCE 6-like [Fragaria vesca subsp. vesca]	3.20788	2.15168e-18	1.31623e-16	yes	up	0.163333	2.82	0.04	0.06	0.39	2.24	3.35	2.87		FxaC_3g02220	FxaC_3g02220	PREDICTED: uncharacterized protein LOC101297283 [Fragaria vesca subsp. vesca]	-1.23678	1.31674e-16	6.91673e-15	yes	down	12.9467	3.87667	12.01	16.26	10.57	3.95	3.77	3.91
FxaC_13g52110	FxaC_13g52110	PREDICTED: probable inorganic phosphate transporter 1-3 [Fragaria vesca subsp. vesca]	2.31721	2.29605e-18	1.40154e-16	yes	up	0.59	3.32	0.43	0.55	0.79	2.31	2.69	4.96		FxaC_1g00780	FxaC_1g00780	PREDICTED: fe-S cluster assembly factor HCF101, chloroplastic [Fragaria vesca subsp. vesca]	-1.14503	1.37366e-16	7.20914e-15	yes	down	24.1333	8.60333	28.3	21.36	22.74	8.61	8.56	8.64
FxaC_27g49310	FxaC_27g49310	PREDICTED: uncharacterized protein LOC101293238 [Fragaria vesca subsp. vesca]	1.0607	2.34791e-18	1.43015e-16	yes	up	29.2867	59.17	32.41	25.89	29.56	56.71	60.51	60.29		FxaC_5g04180	FxaC_5g04180	PREDICTED: cryptochrome DASH, chloroplastic/mitochondrial [Fragaria vesca subsp. vesca]	-1.19098	1.47066e-16	7.67597e-15	yes	down	10.1733	4.09667	11.01	10.4	9.11	3.78	4.61	3.9
FxaC_10g15240	FxaC_10g15240		1.43357	2.36751e-18	1.44056e-16	yes	up	32.13	85.5	34.41	25.18	36.8	68.23	99.71	88.56		FxaC_16g00870	FxaC_16g00870	PREDICTED: protein tesmin/TSO1-like CXC 2 [Fragaria vesca subsp. vesca]	-1.6995	1.53728e-16	8.0091e-15	yes	down	4.94	1.37	4.76	5.99	4.07	1.46	1.5	1.15
FxaC_25g60830	FxaC_25g60830	PREDICTED: ABC transporter C family member 10-like [Fragaria vesca subsp. vesca]	1.13366	2.61688e-18	1.58555e-16	yes	up	5.74333	12.4033	6.1	4.86	6.27	10.64	11.54	15.03		FxaC_4g30690	FxaC_4g30690		-1.98538	1.78377e-16	9.27643e-15	yes	down	25.7067	5.54667	24	25.29	27.83	3.63	4.64	8.37
FxaC_25g60010	FxaC_25g60010	Ferric reduction oxidase 4 [Morus notabilis]	1.15914	3.11938e-18	1.88007e-16	yes	up	6.27	13.42	6.17	6.75	5.89	14.23	13.37	12.66		FxaC_24g12650	FxaC_24g12650	PREDICTED: uncharacterized protein LOC101311974 isoform X4 [Fragaria vesca subsp. vesca]	-2.82413	1.82122e-16	9.46259e-15	yes	down	42.5267	3.81	42.91	60.45	24.22	3.48	3.23	4.72
FxaC_15g36380	FxaC_15g36380	PREDICTED: protein NRT1/ PTR FAMILY 5.2-like [Fragaria vesca subsp. vesca]	2.78937	3.19916e-18	1.92612e-16	yes	up	0.356667	2.97667	0.71	0.12	0.24	2.01	3.43	3.49		FxaC_11g30690	FxaC_11g30690	putative phytosulfokines 6 [Rosa chinensis]	-2.08396	1.88546e-16	9.76977e-15	yes	down	10.8467	2.17667	10.33	10.42	11.79	2.09	1.3	3.14
FxaC_5g03830	FxaC_5g03830	PREDICTED: cytokinin dehydrogenase 7 [Fragaria vesca subsp. vesca]	1.19279	3.20454e-18	1.92734e-16	yes	up	8.05333	18.0067	8.27	7.52	8.37	18.47	19.03	16.52		FxaC_20g03180	FxaC_20g03180	PREDICTED: probable polygalacturonase isoform X1 [Fragaria vesca subsp. vesca]	-1.61904	1.95285e-16	1.01098e-14	yes	down	14.35	4.28	12.28	18.41	12.36	3.43	4	5.41
FxaC_25g52700	FxaC_25g52700	PREDICTED: protein TRANSPARENT TESTA 12-like [Fragaria vesca subsp. vesca]	2.69211	3.34101e-18	2.0052e-16	yes	up	0.563333	4.71	0.36	0.38	0.95	3.54	4.87	5.72		FxaC_10g03910	FxaC_10g03910	PREDICTED: (E,E)-alpha-farnesene synthase-like isoform X2 [Fragaria vesca subsp. vesca]	-1.51977	2.16459e-16	1.11958e-14	yes	down	8.32667	2.66	8.51	9.33	7.14	2.11	3.16	2.71
FxaC_25g60680	FxaC_25g60680	PREDICTED: protein TRANSPARENT TESTA 12-like [Fragaria vesca subsp. vesca]	2.69211	3.34101e-18	2.0052e-16	yes	up	0.563333	4.71	0.36	0.38	0.95	3.54	4.87	5.72		FxaC_16g28220	FxaC_16g28220	PREDICTED: dynamin-related protein 1C [Fragaria vesca subsp. vesca]	-1.1743	2.17325e-16	1.12305e-14	yes	down	5.69	2.38667	5.43	5.42	6.22	2.16	2.17	2.83
FxaC_21g52660	FxaC_21g52660	PREDICTED: L-type lectin-domain containing receptor kinase S.4-like [Fragaria vesca subsp. vesca]	1.66016	3.62236e-18	2.16725e-16	yes	up	1.81333	5.80667	2.29	1.11	2.04	5.78	6.04	5.6		FxaC_7g20610	FxaC_7g20610	PREDICTED: serine/threonine-protein kinase 38-like [Fragaria vesca subsp. vesca]	-1.0168	2.40041e-16	1.23486e-14	yes	down	8.17	3.83333	8.71	7.81	7.99	3.72	4.07	3.71
FxaC_24g41290	FxaC_24g41290	hypothetical protein RchiOBHm_Chr2g0141731 [Rosa chinensis]	3.17734	3.87951e-18	2.31625e-16	yes	up	0.653333	10.78	0.3	0.28	1.38	9.9	12.61	9.83		FxaC_6g08170	FxaC_6g08170	PREDICTED: putative B3 domain-containing protein Os03g0621600 isoform X2 [Fragaria vesca subsp. vesca]	-2.50868	2.51402e-16	1.29099e-14	yes	down	3.99667	0.513333	3.36	4.3	4.33	0.39	0.52	0.63
FxaC_19g07310	FxaC_19g07310	PREDICTED: cytochrome P450 71A24-like [Fragaria vesca subsp. vesca]	1.60963	4.14903e-18	2.47459e-16	yes	up	3.14	9.64	3.51	1.98	3.93	8.99	10.95	8.98		FxaC_25g19460	FxaC_25g19460	PREDICTED: phosphomannomutase isoform X2 [Fragaria vesca subsp. vesca]	-1.17851	2.70878e-16	1.38603e-14	yes	down	27.4267	11.3667	29.59	28.92	23.77	12.55	10.95	10.6
FxaC_25g09170	FxaC_25g09170	PREDICTED: uncharacterized protein LOC105352902 [Fragaria vesca subsp. vesca]	1.97266	4.27913e-18	2.54953e-16	yes	up	1.29667	5.35333	1.48	0.98	1.43	5.01	5.52	5.53		FxaC_7g36010	FxaC_7g36010	PREDICTED: subtilisin-like protease [Fragaria vesca subsp. vesca]	-1.23412	2.7786e-16	1.42049e-14	yes	down	11.7333	4.69333	11.64	11.64	11.92	4.47	3.95	5.66
FxaC_11g16390	FxaC_11g16390	PREDICTED: alpha,alpha-trehalose-phosphate synthase [UDP-forming]	1.03758	4.41438e-18	2.62466e-16	yes	up	7.61	15.03	7.09	8.21	7.53	15.7	15.29	14.1		FxaC_19g00320	FxaC_19g00320	PREDICTED: monocopper oxidase-like protein SKU5 [Fragaria vesca subsp. vesca]	-1.87653	2.83612e-16	1.4486e-14	yes	down	4.05667	0.94	3.85	4.81	3.51	0.95	0.99	0.88
FxaC_2g10270	FxaC_2g10270	PREDICTED: sugar transport protein 7 [Fragaria vesca subsp. vesca]	1.00963	4.78978e-18	2.83901e-16	yes	up	10.67	20.8933	11.42	10.52	10.07	20.56	21.49	20.63		FxaC_2g33680	FxaC_2g33680	PREDICTED: probable xyloglucan endotransglucosylase/hydrolase protein 23 [Fragaria vesca subsp. vesca]	-2.68341	3.06356e-16	1.5592e-14	yes	down	3.10667	0.32	2.54	2.9	3.88	0.36	0.29	0.31
FxaC_9g37650	FxaC_9g37650	PREDICTED: cytochrome P450 72A15-like [Fragaria vesca subsp. vesca]	1.37937	5.09613e-18	3.00814e-16	yes	up	4.36667	11.2267	4.98	3.82	4.3	12.49	10.7	10.49		FxaC_21g62020	FxaC_21g62020	PREDICTED: high mobility group B protein 9-like isoform X1 [Fragaria vesca subsp. vesca]	-1.71335	3.19398e-16	1.62414e-14	yes	down	6.99333	2.06333	7.74	6.48	6.76	1.42	2.2	2.57
FxaC_20g30800	FxaC_20g30800	PREDICTED: chitinase 10-like [Fragaria vesca subsp. vesca]	2.06847	5.10788e-18	3.01196e-16	yes	up	2.01333	9.10333	2.02	2.18	1.84	10.18	7.21	9.92		FxaC_13g34410	FxaC_13g34410	None	-2.47806	3.30779e-16	1.68052e-14	yes	down	3.17667	0.42	2.91	3.6	3.02	0.38	0.5	0.38
FxaC_26g24950	FxaC_26g24950	PREDICTED: probable methyltransferase PMT15 [Fragaria vesca subsp. vesca]	1.01012	5.33422e-18	3.14219e-16	yes	up	10.09	19.74	10.61	9.19	10.47	20.92	19.86	18.44		FxaC_1g02480	FxaC_1g02480	hypothetical protein RchiOBHm_Chr2g0089511 [Rosa chinensis]	-3.16142	3.97463e-16	2.01038e-14	yes	down	320.603	14.0333	461.27	207.12	293.42	25.76	12.52	3.82
FxaC_14g01870	FxaC_14g01870	Aldo/keto reductase [Macleaya cordata]	1.21216	5.51709e-18	3.24658e-16	yes	up	11.9633	23.7367	12.82	10.76	12.31	22.18	25.66	23.37		FxaC_28g26440	FxaC_28g26440	PREDICTED: putative lipid-binding protein At4g00165 [Fragaria vesca subsp. vesca]	-1.27195	4.08173e-16	2.06274e-14	yes	down	248.91	93.9467	223.24	272.69	250.8	109.6	94.67	77.57
FxaC_2g00580	FxaC_2g00580	PREDICTED: uncharacterized protein LOC101302689 [Fragaria vesca subsp. vesca]	1.08218	7.51117e-18	4.40192e-16	yes	up	13.7133	28.2767	14.25	13.65	13.24	27.86	30.49	26.48		FxaC_11g03390	FxaC_11g03390	PREDICTED: 3-oxoacyl-[acyl-carrier-protein]	-1.00715	4.23862e-16	2.13824e-14	yes	down	23.27	11.01	21.78	25.22	22.81	11.46	10.55	11.02
FxaC_23g35960	FxaC_23g35960	PREDICTED: tropinone reductase homolog At1g07440-like [Fragaria vesca subsp. vesca]	1.05946	8.17401e-18	4.77571e-16	yes	up	70.2033	142.897	87.28	57.73	65.6	131.38	134.89	162.42		FxaC_10g21650	FxaC_10g21650	PREDICTED: uroporphyrinogen decarboxylase 1, chloroplastic isoform X1 [Fragaria vesca subsp. vesca]	-1.46873	4.2519e-16	2.14306e-14	yes	down	10.99	3.54333	10.95	12.3	9.72	3.8	3.08	3.75
FxaC_27g37470	FxaC_27g37470	PREDICTED: uncharacterized protein LOC101296040 [Fragaria vesca subsp. vesca]	1.11488	8.17032e-18	4.77571e-16	yes	up	29.4867	62.0667	31.22	24.5	32.74	66.16	64.19	55.85		FxaC_22g62980	FxaC_22g62980	PREDICTED: TMV resistance protein N-like isoform X1 [Fragaria vesca subsp. vesca]	-1.65569	4.50372e-16	2.264e-14	yes	down	2.62	0.743333	2.41	2.56	2.89	0.89	0.76	0.58
FxaC_6g18530	FxaC_6g18530	PREDICTED: aquaporin PIP2-7 [Fragaria vesca subsp. vesca]	1.07674	8.23117e-18	4.79931e-16	yes	up	69.1667	141.907	63.89	60.72	82.89	147.33	148.68	129.71		FxaC_14g19080	FxaC_14g19080	PREDICTED: myb-related protein 330 [Fragaria vesca subsp. vesca]	-2.32946	4.51116e-16	2.26575e-14	yes	down	3.64333	0.556667	4.07	3.48	3.38	0.63	0.65	0.39
FxaC_22g02060	FxaC_22g02060	PREDICTED: uncharacterized protein At3g27210-like [Fragaria vesca subsp. vesca]	1.00971	9.25449e-18	5.37954e-16	yes	up	19.7267	38.6333	18.51	21.04	19.63	37.62	40.03	38.25		FxaC_9g38290	FxaC_9g38290	None	-2.41531	4.95614e-16	2.48054e-14	yes	down	4.44	0.64	2.83	6.01	4.48	0.54	0.55	0.83
FxaC_2g38610	FxaC_2g38610	PREDICTED: 2-hydroxyacyl-CoA lyase [Fragaria vesca subsp. vesca]	1.03724	9.65804e-18	5.60842e-16	yes	up	9.71667	19.4633	10.39	10.06	8.7	18.23	18.56	21.6		FxaC_19g34300	FxaC_19g34300	PREDICTED: amino acid permease 6-like [Fragaria vesca subsp. vesca]	-1.15698	5.2606e-16	2.63062e-14	yes	down	17.5333	7.46	17.29	18.74	16.57	7.47	6.06	8.85
FxaC_20g24650	FxaC_20g24650	PREDICTED: cinnamoyl-CoA reductase 2-like [Fragaria vesca subsp. vesca]	1.32157	9.8597e-18	5.71972e-16	yes	up	10.23	25.0633	11.66	10.18	8.85	23.49	19.9	31.8		FxaC_12g16510	FxaC_12g16510	PREDICTED: two-pore potassium channel 1-like [Fragaria vesca subsp. vesca]	-2.42583	6.40889e-16	3.16886e-14	yes	down	2.50667	0.343333	2.42	2.46	2.64	0.17	0.5	0.36
FxaC_5g32520	FxaC_5g32520	PREDICTED: organ-specific protein P4-like [Fragaria vesca subsp. vesca]	3.17687	1.02347e-17	5.92546e-16	yes	up	0.363333	6.38333	0.38	0.52	0.19	4.34	7.1	7.71		FxaC_28g08550	FxaC_28g08550	PREDICTED: uroporphyrinogen decarboxylase isoform X1 [Fragaria vesca subsp. vesca]	-1.31266	6.4609e-16	3.19182e-14	yes	down	23.4533	8.80333	20.69	29.07	20.6	9.55	9	7.86
FxaC_20g05640	FxaC_20g05640	PREDICTED: RING-H2 finger protein ATL22-like [Fragaria vesca subsp. vesca]	3.37146	1.24402e-17	7.16589e-16	yes	up	0.1	2.84667	0.04	0.12	0.14	2	4.22	2.32		FxaC_28g25300	FxaC_28g25300	PREDICTED: fasciclin-like arabinogalactan protein 10 [Fragaria vesca subsp. vesca]	-1.46589	6.47402e-16	3.19554e-14	yes	down	14.8	4.93333	16.18	14.08	14.14	4.42	4.05	6.33
FxaC_7g22150	FxaC_7g22150	PREDICTED: metalloendoproteinase 1-like [Fragaria vesca subsp. vesca]	3.55797	1.28314e-17	7.38382e-16	yes	up	0.0566667	3.74667	0.17	0	0	1.81	3.44	5.99		FxaC_17g42160	FxaC_17g42160	PREDICTED: L-ascorbate oxidase-like [Fragaria vesca subsp. vesca]	-1.21643	6.64705e-16	3.27812e-14	yes	down	10.0933	4.08333	9.37	10.75	10.16	4.15	4.19	3.91
FxaC_7g01200	FxaC_7g01200	PREDICTED: uncharacterized protein LOC101300297 [Fragaria vesca subsp. vesca]	1.23774	1.33002e-17	7.6322e-16	yes	up	7.56333	17.5133	7.96	6.92	7.81	18.36	18.3	15.88		FxaC_1g10200	FxaC_1g10200	PREDICTED: sucrose synthase [Fragaria vesca subsp. vesca]	-2.16067	6.94359e-16	3.41554e-14	yes	down	66.0967	12.5567	69.74	61.77	66.78	10.54	8.99	18.14
FxaC_27g51200	FxaC_27g51200	PREDICTED: zinc finger protein CONSTANS-LIKE 1 [Fragaria vesca subsp. vesca]	1.54043	1.40069e-17	8.01994e-16	yes	up	4.82	14.0867	4.45	4.52	5.49	15.72	14.2	12.34		FxaC_25g58140	FxaC_25g58140	PREDICTED: alpha-L-fucosidase 1-like [Fragaria vesca subsp. vesca]	-1.89963	7.21252e-16	3.54174e-14	yes	down	3.32333	0.78	3.37	3.96	2.64	0.93	0.43	0.98
FxaC_22g73350	FxaC_22g73350	PREDICTED: ferritin-3, chloroplastic [Fragaria vesca subsp. vesca]	1.77034	1.441e-17	8.24252e-16	yes	up	5.85667	20.6367	4.36	6.65	6.56	26.37	17.39	18.15		FxaC_27g50460	FxaC_27g50460	PREDICTED: probable membrane-associated kinase regulator 6 [Fragaria vesca subsp. vesca]	-1.49479	7.46395e-16	3.6558e-14	yes	down	12.3467	3.99	14.77	11.28	10.99	4.67	3.59	3.71
FxaC_24g45990	FxaC_24g45990	PREDICTED: calcium-transporting ATPase 9, plasma membrane-type [Fragaria vesca subsp. vesca]	1.09364	1.59666e-17	9.10555e-16	yes	up	3.65333	7.68	3.84	3.45	3.67	7.1	8.19	7.75		FxaC_15g30890	FxaC_15g30890	PREDICTED: serine carboxypeptidase-like 18 [Fragaria vesca subsp. vesca]	-3.02434	7.76742e-16	3.79794e-14	yes	down	2.36	0.143333	2.92	2.67	1.49	0.03	0.18	0.22
FxaC_19g05050	FxaC_19g05050	PREDICTED: uncharacterized protein LOC105351444 [Fragaria vesca subsp. vesca]	1.5673	1.73147e-17	9.85476e-16	yes	up	13.9767	41.3167	16.52	9.58	15.83	33.78	44.65	45.52		FxaC_19g37660	FxaC_19g37660	PREDICTED: thylakoid lumenal 29 kDa protein, chloroplastic [Fragaria vesca subsp. vesca]	-1.22357	9.07777e-16	4.4048e-14	yes	down	5.54667	2.23	5.83	5.15	5.66	2.15	2.12	2.42
FxaC_12g15810	FxaC_12g15810	PREDICTED: pleiotropic drug resistance protein 2-like [Fragaria vesca subsp. vesca]	3.57405	1.79273e-17	1.01832e-15	yes	up	0.0633333	5.24333	0	0.09	0.1	2.9	4.45	8.38		FxaC_27g30230	FxaC_27g30230	PREDICTED: transcription factor bHLH57-like [Fragaria vesca subsp. vesca]	-1.9693	9.59322e-16	4.6431e-14	yes	down	3.54667	0.776667	3.47	4.13	3.04	0.63	0.94	0.76
FxaC_24g22850	FxaC_24g22850	PREDICTED: pyruvate kinase, cytosolic isozyme-like [Fragaria vesca subsp. vesca]	1.36119	2.27862e-17	1.2892e-15	yes	up	3.71667	9.52667	3.32	3.73	4.1	8.49	9.69	10.4		FxaC_10g32800	FxaC_10g32800	nudix hydrolase 10-like isoform X1 [Rosa chinensis]	-1.29553	9.81192e-16	4.74494e-14	yes	down	27.27	10.2667	24.19	32.91	24.71	10.07	10.6	10.13
FxaC_21g67500	FxaC_21g67500	PREDICTED: light-inducible protein CPRF2 [Fragaria vesca subsp. vesca]	2.36351	2.30395e-17	1.30224e-15	yes	up	0.616667	3.74	0.62	0.67	0.56	3.45	3.89	3.88		FxaC_13g48930	FxaC_13g48930	PREDICTED: probable pectate lyase 8 [Fragaria vesca subsp. vesca]	-2.28784	1.03869e-15	5.01454e-14	yes	down	65.4767	10.66	69.87	60.92	65.64	9.32	6.96	15.7
FxaC_27g29680	FxaC_27g29680	PREDICTED: cytochrome b5 [Fragaria vesca subsp. vesca]	1.11608	2.39628e-17	1.3491e-15	yes	up	34.2733	71.5533	40.53	30.15	32.14	73.57	63.94	77.15		FxaC_24g23040	FxaC_24g23040	PREDICTED: peroxiredoxin-2E-2, chloroplastic [Fragaria vesca subsp. vesca]	-1.12515	1.1191e-15	5.39816e-14	yes	down	64.15	27.7	55.91	72.24	64.3	30.41	24.59	28.1
FxaC_19g04600	FxaC_19g04600	cyclic nucleotide-gated ion channel 1-like [Rosa chinensis]	3.00025	2.39497e-17	1.3491e-15	yes	up	0.153333	1.97333	0.1	0.19	0.17	1.32	2.78	1.82		FxaC_27g43570	FxaC_27g43570	PREDICTED: beta-fructofuranosidase, soluble isoenzyme I-like [Fragaria vesca subsp. vesca]	-1.58142	1.27333e-15	6.11123e-14	yes	down	9.98333	3.03333	8.19	10.67	11.09	3.3	3.12	2.68
FxaC_17g02130	FxaC_17g02130	PREDICTED: thaumatin-like protein 1 [Fragaria vesca subsp. vesca]	2.47414	2.55538e-17	1.43304e-15	yes	up	2.08	14.1067	1.6	1.99	2.65	10.5	11.7	20.12		FxaC_21g04130	FxaC_21g04130	PREDICTED: GDSL esterase/lipase At5g14450-like [Fragaria vesca subsp. vesca]	-2.39547	1.34367e-15	6.44345e-14	yes	down	5.45	0.793333	5.84	5.28	5.23	0.47	0.44	1.47
FxaC_15g05670	FxaC_15g05670	PREDICTED: probable LRR receptor-like serine/threonine-protein kinase At1g14390 [Fragaria vesca subsp. vesca]	1.26338	2.63416e-17	1.47418e-15	yes	up	3.68333	8.77667	3.28	3.75	4.02	8.09	7.72	10.52		FxaC_21g07320	FxaC_21g07320	PREDICTED: 2-aminoethanethiol dioxygenase-like [Fragaria vesca subsp. vesca]	-2.40663	1.40832e-15	6.73653e-14	yes	down	4.77333	0.666667	6.38	2.47	5.47	0.6	0.69	0.71
FxaC_19g07250	FxaC_19g07250	PREDICTED: quinolinate synthase, chloroplastic [Fragaria vesca subsp. vesca]	2.27826	2.77589e-17	1.5476e-15	yes	up	0.46	2.56667	0.54	0.51	0.33	2.08	2.79	2.83		FxaC_15g11140	FxaC_15g11140	PREDICTED: uncharacterized protein LOC101308084 [Fragaria vesca subsp. vesca]	-1.65214	1.4523e-15	6.93529e-14	yes	down	5.50333	1.57	6.23	3.83	6.45	1.72	1.61	1.38
FxaC_20g02170	FxaC_20g02170	PREDICTED: short-chain dehydrogenase/reductase 2b-like [Fragaria vesca subsp. vesca]	1.92179	2.83964e-17	1.58161e-15	yes	up	1.94333	7.76667	2.49	1.71	1.63	7.12	8.08	8.1		FxaC_7g34490	FxaC_7g34490	PREDICTED: LIM domain-containing protein WLIM1 [Fragaria vesca subsp. vesca]	-1.03959	1.533e-15	7.29632e-14	yes	down	44.12	20.3967	42.34	44.91	45.11	18.02	18.5	24.67
FxaC_3g22110	FxaC_3g22110	PREDICTED: uncharacterized protein LOC101301139 [Fragaria vesca subsp. vesca]	1.11906	2.87587e-17	1.60023e-15	yes	up	12.0933	25.59	13.75	10.65	11.88	27.1	27	22.67		FxaC_18g00650	FxaC_18g00650	None	-1.05965	1.58844e-15	7.54142e-14	yes	down	108.057	45.3933	93.03	109.8	121.34	49.62	43.88	42.68
FxaC_12g15510	FxaC_12g15510	PREDICTED: MLP-like protein 31 [Fragaria vesca subsp. vesca]	1.30673	3.1196e-17	1.7308e-15	yes	up	61.2433	147.67	66.93	47.33	69.47	172.14	151.47	119.4		FxaC_7g26910	FxaC_7g26910	PREDICTED: LOW QUALITY PROTEIN: flavonol synthase/flavanone 3-hydroxylase-like [Fragaria vesca subsp. vesca]	-2.96273	1.72517e-15	8.14328e-14	yes	down	1.76667	0.113333	1.47	2.28	1.55	0.05	0.14	0.15
FxaC_27g26660	FxaC_27g26660	cyclic nucleotide-gated ion channel 1-like isoform X1 [Rosa chinensis]	1.90912	3.6055e-17	1.99074e-15	yes	up	1.39333	5.45	1.52	1.05	1.61	5.12	4.97	6.26		FxaC_5g19340	FxaC_5g19340	PREDICTED: EPidERMAL PATTERNING FACTOR-like protein 9 [Fragaria vesca subsp. vesca]	-1.48506	1.76018e-15	8.3017e-14	yes	down	17.7867	6.09333	15.51	19.3	18.55	4.28	6.3	7.7
FxaC_22g14760	FxaC_22g14760	acetyl-CoA acetyltransferase, cytosolic 1-like [Rosa chinensis]	1.12657	3.96378e-17	2.18225e-15	yes	up	31.1967	66.5167	39.04	23.78	30.77	59.91	65.02	74.62		FxaC_13g22470	FxaC_13g22470	glucose-6-phosphate dehydrogenase [Fragaria x ananassa]	-1.81453	1.78948e-15	8.426e-14	yes	down	5.56667	1.39333	4.06	5.42	7.22	1.52	1.49	1.17
FxaC_25g39440	FxaC_25g39440	PREDICTED: 3-ketoacyl-CoA synthase 21-like [Fragaria vesca subsp. vesca]	1.16265	4.00428e-17	2.20032e-15	yes	up	13.7167	29.62	12.76	12.11	16.28	26.75	29.42	32.69		FxaC_11g17180	FxaC_11g17180	PREDICTED: epidermis-specific secreted glycoprotein EP1-like [Fragaria vesca subsp. vesca]	-1.44354	1.79699e-15	8.45442e-14	yes	down	4.06	2.30333	3.82	4.24	4.12	1.99	2.26	2.66
FxaC_5g03970	FxaC_5g03970	PREDICTED: G-protein coupled receptor 1 [Fragaria vesca subsp. vesca]	1.21183	4.93944e-17	2.69864e-15	yes	up	6.25	14.2233	6.91	6.34	5.5	14.44	15.26	12.97		FxaC_14g31900	FxaC_14g31900	PREDICTED: 50S ribosomal protein L35, chloroplastic [Fragaria vesca subsp. vesca]	-1.02053	1.92204e-15	9.02051e-14	yes	down	123.4	57.3233	115.69	139.11	115.4	62.35	59.26	50.36
FxaC_13g32800	FxaC_13g32800	PREDICTED: protein NRT1/ PTR FAMILY 3.1-like [Fragaria vesca subsp. vesca]	1.37986	5.10982e-17	2.78111e-15	yes	up	4.05	10.5	4.01	4.78	3.36	11.02	9.73	10.75		FxaC_17g53500	FxaC_17g53500	PREDICTED: uncharacterized protein LOC101299013 [Fragaria vesca subsp. vesca]	-1.17875	1.99375e-15	9.33413e-14	yes	down	15.3167	6.35	15.74	14.9	15.31	5.96	6.34	6.75
FxaC_23g45520	FxaC_23g45520	PREDICTED: ankyrin-3 [Fragaria vesca subsp. vesca]	1.52525	5.94684e-17	3.21832e-15	yes	up	2.58333	7.44	3.48	2.09	2.18	8.11	7.89	6.32		FxaC_17g28660	FxaC_17g28660	PREDICTED: LOW QUALITY PROTEIN: aluminum-activated malate transporter 12-like, partial [Fragaria vesca subsp. vesca]	-1.13466	2.15164e-15	9.98348e-14	yes	down	13.19	5.62667	14.46	11.56	13.55	5.09	5.87	5.92
FxaC_5g02230	FxaC_5g02230	PREDICTED: branched-chain-amino-acid aminotransferase 5, chloroplastic-like [Fragaria vesca subsp. vesca]	1.63534	6.92116e-17	3.72099e-15	yes	up	1.15333	4.11333	1.45	0.75	1.26	4.01	3.96	4.37		FxaC_15g08640	FxaC_15g08640	PREDICTED: uncharacterized protein LOC101298512 [Fragaria vesca subsp. vesca]	-2.35937	2.16357e-15	1.00307e-13	yes	down	2.63667	0.383333	2.43	2.71	2.77	0.53	0.32	0.3
FxaC_20g08500	FxaC_20g08500	uncharacterized protein LOC112165215 [Rosa chinensis]	2.38908	7.17316e-17	3.84924e-15	yes	up	2.08	11.3433	3.22	1.07	1.95	6.89	11.43	15.71		FxaC_14g16540	FxaC_14g16540	PREDICTED: 50S ribosomal protein L18, chloroplastic [Fragaria vesca subsp. vesca]	-1.29895	2.1962e-15	1.01738e-13	yes	down	77.1067	29.05	74.28	97.54	59.5	30.69	31.25	25.21
FxaC_21g51170	FxaC_21g51170	PREDICTED: uncharacterized protein LOC101310911 [Fragaria vesca subsp. vesca]	2.33456	7.51249e-17	4.02756e-15	yes	up	1.25667	7.39667	1.73	1.1	0.94	8.3	6.06	7.83		FxaC_16g27750	FxaC_16g27750	PREDICTED: histidine kinase 4 [Fragaria vesca subsp. vesca]	-1.63651	2.30535e-15	1.06535e-13	yes	down	3.41	0.996667	3.39	3.67	3.17	0.85	0.78	1.36
FxaC_14g26590	FxaC_14g26590	PREDICTED: selenium-binding protein 2 [Fragaria vesca subsp. vesca]	1.09544	8.37019e-17	4.47899e-15	yes	up	18.2167	38.0067	16.35	17.81	20.49	37.06	43.12	33.84		FxaC_6g36780	FxaC_6g36780	hypothetical protein CUMW_029550 [Citrus unshiu]	-1.39654	2.32317e-15	1.07272e-13	yes	down	15.27	5.20333	14.86	15.9	15.05	3.94	4.43	7.24
FxaC_22g55760	FxaC_22g55760	PREDICTED: probable anion transporter 3, chloroplastic [Fragaria vesca subsp. vesca]	2.83007	9.17702e-17	4.89701e-15	yes	up	0.196667	2.06667	0.15	0.24	0.2	1.72	2.04	2.44		FxaC_18g30330	FxaC_18g30330	PREDICTED: protein IQ-DOMAIN 31 [Fragaria vesca subsp. vesca]	-1.60371	2.33466e-15	1.07716e-13	yes	down	7.32	2.19667	7.22	8.28	6.46	2.06	1.53	3
FxaC_20g11680	FxaC_20g11680	PREDICTED: uncharacterized protein LOC101300825 [Fragaria vesca subsp. vesca]	1.55766	1.02329e-16	5.44523e-15	yes	up	3.79667	11.3067	3.6	2.58	5.21	10.27	12.14	11.51		FxaC_8g01670	FxaC_8g01670	PREDICTED: uncharacterized protein LOC101294330 [Fragaria vesca subsp. vesca]	-1.20099	2.82157e-15	1.28729e-13	yes	down	83.07	34.1367	84.82	86.05	78.34	28.5	26.04	47.87
FxaC_18g45220	FxaC_18g45220	anthocyanidin synthase [Fragaria x ananassa]	2.61597	1.05745e-16	5.61655e-15	yes	up	0.606667	4.83667	0.32	0.49	1.01	4.64	3.18	6.69		FxaC_7g03610	FxaC_7g03610	Recname: Full=Cinnamate beta-D-glucosyltransferase; Altname: Full=UDP-glucose:cinnamate glucosyltransferase; Short=FaGT2 >gi|51705411|gb|AAU09443.1| UDP-glucose glucosyltransferase [Fragaria x ananassa]	-1.69096	2.87153e-15	1.30904e-13	yes	down	8.28667	2.30667	7.01	9.99	7.86	2.56	1.74	2.62
FxaC_18g27140	FxaC_18g27140	PREDICTED: methylecgonone reductase-like [Fragaria vesca subsp. vesca]	2.02412	1.10335e-16	5.84949e-15	yes	up	1.88333	8.4	1.29	2.03	2.33	6.79	6.47	11.94		FxaC_2g19120	FxaC_2g19120	PREDICTED: uncharacterized protein LOC101304510 [Fragaria vesca subsp. vesca]	-1.17352	2.93445e-15	1.33453e-13	yes	down	30.0533	12.61	25.81	34.55	29.8	13.7	10.32	13.81
FxaC_25g52850	FxaC_25g52850	PREDICTED: ABC transporter C family member 10-like [Fragaria vesca subsp. vesca]	2.95907	1.16932e-16	6.17636e-15	yes	up	0.06	0.75	0.08	0.07	0.03	0.62	0.76	0.87		FxaC_28g02900	FxaC_28g02900	PREDICTED: golgin subfamily A member 6-like protein 22 [Fragaria vesca subsp. vesca]	-1.01776	3.09352e-15	1.40242e-13	yes	down	14.6267	6.83333	15.93	12.63	15.32	5.92	7.38	7.2
FxaC_22g42090	FxaC_22g42090	PREDICTED: digalactosyldiacylglycerol synthase 1, chloroplastic [Fragaria vesca subsp. vesca]	1.16622	1.16903e-16	6.17636e-15	yes	up	11.39	25.06	12.38	8.92	12.87	21.32	28.75	25.11		FxaC_13g13440	FxaC_13g13440	PREDICTED: extensin-2-like, partial [Fragaria vesca subsp. vesca]	-1.48297	3.11457e-15	1.40973e-13	yes	down	8.43667	3.65667	6.94	7.27	11.1	3.09	3.28	4.6
FxaC_17g53600	FxaC_17g53600	PREDICTED: probable LRR receptor-like serine/threonine-protein kinase At4g08850 isoform X1 [Fragaria vesca subsp. vesca]	1.73342	1.23869e-16	6.51872e-15	yes	up	1.30333	4.55667	1.65	0.79	1.47	4.09	4.37	5.21		FxaC_21g52260	FxaC_21g52260	PREDICTED: expansin-A6 [Fragaria vesca subsp. vesca]	-1.01032	3.15881e-15	1.4275e-13	yes	down	39.6833	18.4367	38.33	34.17	46.55	19.69	17.53	18.09
FxaC_6g10000	FxaC_6g10000	PREDICTED: LOW QUALITY PROTEIN: glucose-1-phosphate adenylyltransferase large subunit 1-like [Fragaria vesca subsp. vesca]	1.24984	1.45754e-16	7.61447e-15	yes	up	3.51	8.27	3.82	3.59	3.12	7.99	7.3	9.52		FxaC_27g28050	FxaC_27g28050	PREDICTED: common plant regulatory factor 1-like [Fragaria vesca subsp. vesca]	-1.69618	3.22242e-15	1.4528e-13	yes	down	6.38333	1.79333	7.25	5.22	6.68	1.69	1.4	2.29
FxaC_19g25820	FxaC_19g25820	PREDICTED: cinnamoyl-CoA reductase 2-like [Fragaria vesca subsp. vesca]	1.59407	1.48202e-16	7.72826e-15	yes	up	3.88667	11.9067	4.61	2.95	4.1	10.99	10.77	13.96		FxaC_21g00790	FxaC_21g00790	PREDICTED: phenolic glucoside malonyltransferase 1-like [Fragaria vesca subsp. vesca]	-1.95885	3.47322e-15	1.56464e-13	yes	down	7.11333	1.56667	7.77	6.75	6.82	1.08	1.34	2.28
FxaC_13g06920	FxaC_13g06920	PREDICTED: homeobox-leucine zipper protein ATHB-13 [Fragaria vesca subsp. vesca]	1.62742	2.23011e-16	1.14932e-14	yes	up	4.75	15.1967	5.64	5.24	3.37	11.24	12.31	22.04		FxaC_4g17680	FxaC_4g17680	putative laccase-9 [Rosa chinensis]	-3.34102	3.49142e-15	1.57161e-13	yes	down	1.63333	0.0233333	2.01	1.33	1.56	0	0	0.07
FxaC_18g44020	FxaC_18g44020	PREDICTED: uncharacterized protein LOC101304671 [Fragaria vesca subsp. vesca]	1.37249	2.30994e-16	1.18939e-14	yes	up	8.23	21.1433	7.63	7.02	10.04	22.42	19.4	21.61		FxaC_14g38630	FxaC_14g38630	PREDICTED: chaperonin CPN60-2, mitochondrial [Fragaria vesca subsp. vesca]	-1.64161	3.59079e-15	1.61253e-13	yes	down	6.07333	1.75333	5.6	7.58	5.04	2.02	1.55	1.69
FxaC_10g42030	FxaC_10g42030	PREDICTED: uncharacterized protein LOC101313593 [Fragaria vesca subsp. vesca]	1.20562	2.44152e-16	1.25488e-14	yes	up	3.13	7.07667	2.98	2.89	3.52	6.39	7.66	7.18		FxaC_12g02130	FxaC_12g02130	PREDICTED: enoyl-[acyl-carrier-protein]	-1.25103	3.59385e-15	1.61264e-13	yes	down	17.3967	6.85333	15.68	20.54	15.97	5.87	7.3	7.39
FxaC_17g00860	FxaC_17g00860	PREDICTED: carotenoid 9,10(9',10')-cleavage dioxygenase 1-like [Fragaria vesca subsp. vesca]	3.38978	2.56873e-16	1.31672e-14	yes	up	0.0266667	1.16333	0.03	0	0.05	0.93	1.11	1.45		FxaC_11g26590	FxaC_11g26590	PREDICTED: non-specific lipid transfer protein GPI-anchored 2 [Fragaria vesca subsp. vesca]	-1.47506	3.75751e-15	1.68081e-13	yes	down	15.4767	5.04667	15.82	16.88	13.73	4.26	5.18	5.7
FxaC_17g07000	FxaC_17g07000	PREDICTED: UDP-glucose 4-epimerase GEPI48-like [Fragaria vesca subsp. vesca]	1.22232	3.46388e-16	1.75826e-14	yes	up	6.07667	13.92	7.04	5.39	5.8	13.87	14.23	13.66		FxaC_2g06510	FxaC_2g06510	None	-1.23048	3.80833e-15	1.70222e-13	yes	down	21.3767	8.38667	17.78	24.96	21.39	7.93	8.73	8.5
FxaC_12g33010	FxaC_12g33010	PREDICTED: protein SRG1-like [Fragaria vesca subsp. vesca]	1.71861	3.48669e-16	1.76827e-14	yes	up	2.35	7.93333	2.74	1.95	2.36	8.39	8.18	7.23		FxaC_9g15280	FxaC_9g15280	PREDICTED: interactor of constitutive active ROPs 3 [Fragaria vesca subsp. vesca]	-1.41792	3.84585e-15	1.71765e-13	yes	down	7.39333	2.56333	8.26	7.43	6.49	1.82	2.79	3.08
FxaC_3g14020	FxaC_3g14020	PREDICTED: dehydrin Xero 1-like [Fragaria vesca subsp. vesca]	3.26655	3.53657e-16	1.79197e-14	yes	up	0.176667	4.81333	0	0.34	0.19	3.99	3.82	6.63		FxaC_13g17530	FxaC_13g17530	PREDICTED: uncharacterized protein LOC101310993 [Fragaria vesca subsp. vesca]	-1.52077	3.87273e-15	1.7283e-13	yes	down	14.4967	3.42333	14.55	16.71	12.23	3.64	3.18	3.45
FxaC_6g36900	FxaC_6g36900	transcription factor MYB9 [Fragaria x ananassa]	2.41499	4.20621e-16	2.12377e-14	yes	up	0.983333	6.47333	0.6	1.22	1.13	5.04	5.69	8.69		FxaC_24g33250	FxaC_24g33250	uncharacterized protein LOC112188576 [Rosa chinensis]	-2.35068	3.92022e-15	1.74677e-13	yes	down	2.06	0.313333	1.98	2.62	1.58	0.28	0.21	0.45
FxaC_23g09980	FxaC_23g09980	PREDICTED: E3 ubiquitin-protein ligase KEG-like [Fragaria vesca subsp. vesca]	1.29864	4.50034e-16	2.264e-14	yes	up	3.00667	7.54667	3.2	2.96	2.86	7.3	8.41	6.93		FxaC_25g33190	FxaC_25g33190	PREDICTED: arabinogalactan peptide 16 [Fragaria vesca subsp. vesca]	-1.90047	4.22435e-15	1.87644e-13	yes	down	12.8767	2.96667	10.66	14.91	13.06	2.67	3.02	3.21
FxaC_25g41760	FxaC_25g41760	PREDICTED: delta-1-pyrroline-5-carboxylate synthase [Fragaria vesca subsp. vesca]	1.11866	4.5295e-16	2.27297e-14	yes	up	7.41333	15.7967	6.33	8.69	7.22	16.15	14.66	16.58		FxaC_22g40620	FxaC_22g40620	PREDICTED: receptor-like protein 12 [Fragaria vesca subsp. vesca]	-1.67944	4.88536e-15	2.1517e-13	yes	down	2.57667	0.716667	3.36	1.78	2.59	0.59	0.65	0.91
FxaC_1g33980	FxaC_1g33980	PREDICTED: probable acyl-activating enzyme 5, peroxisomal [Fragaria vesca subsp. vesca]	1.09964	4.87065e-16	2.43988e-14	yes	up	11.13	22.4233	10.85	10.86	11.68	21.88	22.54	22.85		FxaC_21g60690	FxaC_21g60690	PREDICTED: hydrophobic protein RCI2A [Fragaria vesca subsp. vesca]	-1.02358	4.91883e-15	2.16311e-13	yes	down	155.497	74.57	151.14	152.13	163.22	83.54	57.63	82.54
FxaC_6g04850	FxaC_6g04850	Recname: Full=Putative UDP-glucose glucosyltransferase; Short=FaGT5; Altname: Full=Glucosyltransferase 5 >gi|82880416|gb|ABB92747.1| UDP-glucose glucosyltransferase [Fragaria x ananassa]	2.52422	5.38913e-16	2.69254e-14	yes	up	0.136667	1.03667	0.14	0.15	0.12	0.78	1.09	1.24		FxaC_24g08720	FxaC_24g08720	Dehydroquinase class I [Corchorus capsularis]	-1.39693	4.91576e-15	2.16311e-13	yes	down	11.92	3.96667	11.52	14.98	9.26	3.98	3.75	4.17
FxaC_18g16560	FxaC_18g16560	PREDICTED: protein LYK5-like [Fragaria vesca subsp. vesca]	1.60995	5.58915e-16	2.78519e-14	yes	up	2.26333	7.03	2.75	1.77	2.27	6.33	6.37	8.39		FxaC_14g08520	FxaC_14g08520	PREDICTED: chaperonin 60 subunit beta 4, chloroplastic isoform X1 [Fragaria vesca subsp. vesca]	-1.2445	5.48213e-15	2.40345e-13	yes	down	13.55	5.09	13.43	15.88	11.34	5.52	5.32	4.43
FxaC_22g52730	FxaC_22g52730	PREDICTED: uncharacterized protein LOC101310911 [Fragaria vesca subsp. vesca]	3.44986	5.91803e-16	2.94395e-14	yes	up	0.01	3.53	0.03	0	0	3.44	3.87	3.28		FxaC_6g10860	FxaC_6g10860	PREDICTED: uncharacterized protein LOC101298761 isoform X1 [Fragaria vesca subsp. vesca]	-1.28772	5.9062e-15	2.58343e-13	yes	down	4.97333	1.90333	5.38	4.77	4.77	1.85	1.91	1.95
FxaC_13g24530	FxaC_13g24530	PREDICTED: ABC transporter B family member 11-like [Fragaria vesca subsp. vesca]	3.23502	5.97923e-16	2.97181e-14	yes	up	0.02	0.606667	0.01	0.04	0.01	0.49	0.74	0.59		FxaC_8g14780	FxaC_8g14780	PREDICTED: chloroplast processing peptidase-like [Fragaria vesca subsp. vesca]	-1.61064	6.40366e-15	2.79249e-13	yes	down	9.45667	2.77667	9.63	9.74	9	3.17	2.68	2.48
FxaC_21g20940	FxaC_21g20940	PREDICTED: calcium-transporting ATPase 9, plasma membrane-type [Fragaria vesca subsp. vesca]	1.00986	6.28276e-16	3.10918e-14	yes	up	5.38	10.55	6.5	4.97	4.67	10.19	10.94	10.52		FxaC_16g09010	FxaC_16g09010	PREDICTED: pathogenesis-related protein PR-1 [Fragaria vesca subsp. vesca]	-2.71671	6.41047e-15	2.79334e-13	yes	down	14.07	1.31333	11.38	17.98	12.85	1.99	0.63	1.32
FxaC_23g42180	FxaC_23g42180	PREDICTED: uncharacterized protein LOC101295143 [Fragaria vesca subsp. vesca]	1.1359	7.04124e-16	3.46061e-14	yes	up	6.26667	13.3833	7.14	5.27	6.39	13.58	13.98	12.59		FxaC_9g01410	FxaC_9g01410	PREDICTED: probable polyamine transporter At3g13620 [Fragaria vesca subsp. vesca]	-1.22928	6.74883e-15	2.93407e-13	yes	down	23.1033	9.22667	19.83	27.52	21.96	11.13	8.13	8.42
FxaC_1g03390	FxaC_1g03390	PREDICTED: peroxidase 25 [Fragaria vesca subsp. vesca]	2.58387	7.43781e-16	3.64612e-14	yes	up	0.68	5.5	0.37	0.82	0.85	4.85	6.44	5.21		FxaC_26g22370	FxaC_26g22370	PREDICTED: delta(8)-fatty-acid desaturase 1-like [Fragaria vesca subsp. vesca]	-1.03602	6.77875e-15	2.94485e-13	yes	down	24.1633	11.2567	22.65	25.93	23.91	10.97	9.49	13.31
FxaC_10g02540	FxaC_10g02540	hypothetical protein GOBAR_DD28126 [Gossypium barbadense]	2.3438	7.56177e-16	3.70055e-14	yes	up	0.733333	4.14333	0.5	0.22	1.48	4.21	4.76	3.46		FxaC_3g30390	FxaC_3g30390	PREDICTED: ultraviolet-B receptor UVR8 [Fragaria vesca subsp. vesca]	-1.00432	7.29441e-15	3.16166e-13	yes	down	20.6433	9.76667	19.02	21.99	20.92	9.09	9.83	10.38
FxaC_9g05310	FxaC_9g05310	PREDICTED: trans-cinnamate 4-monooxygenase [Fragaria vesca subsp. vesca]	1.24474	7.78154e-16	3.8016e-14	yes	up	18.9167	44.6067	18.51	19.94	18.3	40.98	32.52	60.32		FxaC_16g15310	FxaC_16g15310	PREDICTED: uncharacterized protein LOC101305932 [Fragaria vesca subsp. vesca]	-2.21609	7.6592e-15	3.31476e-13	yes	down	6.88667	1.17	5.35	9.14	6.17	1.2	1.06	1.25
FxaC_20g22580	FxaC_20g22580	PREDICTED: uncharacterized protein LOC101301109 [Fragaria vesca subsp. vesca]	1.09002	7.87582e-16	3.84438e-14	yes	up	11.5633	23.9867	12.93	10.86	10.9	25.32	25.56	21.08		FxaC_5g40600	FxaC_5g40600	PREDICTED: serine carboxypeptidase-like 17 [Fragaria vesca subsp. vesca]	-2.05352	7.82801e-15	3.38526e-13	yes	down	2.86333	0.576667	2.46	3.78	2.35	0.61	0.36	0.76
FxaC_8g14010	FxaC_8g14010	PREDICTED: vacuolar-processing enzyme [Fragaria vesca subsp. vesca]	1.00298	8.45919e-16	4.12211e-14	yes	up	9.35	18.0333	9.25	9.48	9.32	17.78	18.46	17.86		FxaC_7g10930	FxaC_7g10930	PREDICTED: cellulose synthase A catalytic subunit 2 [UDP-forming]	-1.0765	8.65437e-15	3.72014e-13	yes	down	8.9	4.01667	8.71	8.35	9.64	3.88	3.19	4.98
FxaC_18g35870	FxaC_18g35870	PREDICTED: uncharacterized protein LOC101314621 [Fragaria vesca subsp. vesca]	1.85449	8.66777e-16	4.21657e-14	yes	up	1.14333	4.47	1.18	1.06	1.19	2.83	5.1	5.48		FxaC_27g29850	FxaC_27g29850	PREDICTED: transcription factor MYC2 [Fragaria vesca subsp. vesca]	-1.48035	9.17627e-15	3.93857e-13	yes	down	9.32667	3.04333	9.86	8.13	9.99	3.01	2.79	3.33
FxaC_12g47480	FxaC_12g47480	PREDICTED: pentatricopeptide repeat-containing protein At3g13160, mitochondrial-like [Fragaria vesca subsp. vesca]	3.49527	9.05343e-16	4.39671e-14	yes	up	0	2.58667	0	0	0	2.2	1.56	4		FxaC_14g27960	FxaC_14g27960	PREDICTED: importin beta-like SAD2 [Fragaria vesca subsp. vesca]	-2.12021	9.31324e-15	3.99437e-13	yes	down	1.57	0.29	1.38	1.37	1.96	0.34	0.25	0.28
FxaC_11g06920	FxaC_11g06920	PREDICTED: transcription factor bHLH126 [Fragaria vesca subsp. vesca]	1.44295	9.09839e-16	4.41106e-14	yes	up	7.33	20.31	6.5	7.73	7.76	20.04	20.78	20.11		FxaC_25g32930	FxaC_25g32930	PREDICTED: uncharacterized protein At5g41620 [Fragaria vesca subsp. vesca]	-1.32523	9.95828e-15	4.25191e-13	yes	down	7.51667	2.78667	6.88	8.18	7.49	2.83	2.93	2.6
FxaC_24g50420	FxaC_24g50420	PREDICTED: glycine-rich cell wall structural protein 1.0-like [Fragaria vesca subsp. vesca]	3.57756	9.40729e-16	4.55697e-14	yes	up	0	28.0533	0	0	0	15.47	45.38	23.31		FxaC_13g53260	FxaC_13g53260	PREDICTED: protein WVD2-like 1 [Fragaria vesca subsp. vesca]	-1.19364	1.01049e-14	4.31128e-13	yes	down	14.2567	5.84	14.85	14.05	13.87	5.29	6.61	5.62
FxaC_23g49510	FxaC_23g49510	hypothetical protein CUMW_096510 [Citrus unshiu]	1.7236	9.91924e-16	4.79279e-14	yes	up	0.716667	2.45667	0.65	0.85	0.65	2.61	2.66	2.1		FxaC_20g00210	FxaC_20g00210	BnaC05g04770D [Brassica napus]	-2.30225	1.04858e-14	4.47048e-13	yes	down	5.71667	0.86	5.86	4.62	6.67	0.63	1.2	0.75
FxaC_11g00740	FxaC_11g00740	PREDICTED: sugar carrier protein C [Fragaria vesca subsp. vesca]	1.00335	1.14411e-15	5.51417e-14	yes	up	13.3267	26.0033	15.58	12.58	11.82	23.62	27.86	26.53		FxaC_20g07920	FxaC_20g07920	PREDICTED: GDSL esterase/lipase At3g48460 [Fragaria vesca subsp. vesca]	-1.63336	1.10175e-14	4.67973e-13	yes	down	8.00333	2.31333	8.09	9.27	6.65	2.05	2.31	2.58
FxaC_21g71510	FxaC_21g71510	PREDICTED: uncharacterized protein LOC101295143 [Fragaria vesca subsp. vesca]	1.0162	1.15132e-15	5.54425e-14	yes	up	13.7533	27.4733	13.66	11.88	15.72	28.21	29.25	24.96		FxaC_18g27220	FxaC_18g27220	PREDICTED: calmodulin-like [Fragaria vesca subsp. vesca]	-1.04134	1.10851e-14	4.70496e-13	yes	down	5.49333	2.53333	5.85	5.47	5.16	2.18	2.59	2.83
FxaC_27g48520	FxaC_27g48520	PREDICTED: metal-nicotianamine transporter YSL3 isoform X2 [Fragaria vesca subsp. vesca]	1.40711	1.24327e-15	5.98203e-14	yes	up	4.65333	11.8067	5.19	3.26	5.51	11.36	12.41	11.65		FxaC_27g01630	FxaC_27g01630	PREDICTED: cycloartenol-C-24-methyltransferase [Fragaria vesca subsp. vesca]	-1.2798	1.12512e-14	4.77194e-13	yes	down	11.19	4.31667	11.33	11.88	10.36	4.11	3.59	5.25
FxaC_6g29140	FxaC_6g29140	PREDICTED: gibberellin receptor Gid1B-like [Fragaria vesca subsp. vesca]	1.36842	1.42721e-15	6.8212e-14	yes	up	3.43333	8.82333	4.16	2.91	3.23	8.45	7.89	10.13		FxaC_17g06180	FxaC_17g06180	PREDICTED: mitogen-activated protein kinase kinase kinase 7-like [Fragaria vesca subsp. vesca]	-1.55427	1.26636e-14	5.33932e-13	yes	down	3.81	1.17333	4.23	3.07	4.13	1.1	1.3	1.12
FxaC_21g18170	FxaC_21g18170	PREDICTED: putative UDP-glucose flavonoid 3-O-glucosyltransferase 3 [Fragaria vesca subsp. vesca]	2.57988	1.46074e-15	6.96982e-14	yes	up	0.49	3.86	0.41	0.39	0.67	3.58	3.87	4.13		FxaC_11g41510	FxaC_11g41510	PREDICTED: zinc finger protein CONSTANS-LIKE 7 [Fragaria vesca subsp. vesca]	-1.06956	1.40069e-14	5.8854e-13	yes	down	25.49	11.6167	22.99	27.61	25.87	11.11	12.38	11.36
FxaC_26g33770	FxaC_26g33770	PREDICTED: OTU domain-containing protein At3g57810-like [Fragaria vesca subsp. vesca]	1.20651	1.464e-15	6.97954e-14	yes	up	4.39333	9.95	4.95	3.72	4.51	10.92	9.46	9.47		FxaC_6g25230	FxaC_6g25230	PREDICTED: ABC transporter I family member 21-like [Fragaria vesca subsp. vesca]	-1.18616	1.40102e-14	5.8854e-13	yes	down	20.43	8.41333	24.82	18.88	17.59	8.23	7.6	9.41
FxaC_13g52100	FxaC_13g52100	PREDICTED: phosphoenolpyruvate carboxylase kinase 1-like [Fragaria vesca subsp. vesca]	1.52376	1.55479e-15	7.38775e-14	yes	up	5.30667	15.34	5.79	4.92	5.21	16.87	16	13.15		FxaC_23g38430	FxaC_23g38430	PREDICTED: TMV resistance protein N-like isoform X1 [Fragaria vesca subsp. vesca]	-2.16805	1.4561e-14	6.10785e-13	yes	down	2.14667	0.376667	1.86	2.15	2.43	0.17	0.57	0.39
FxaC_3g36900	FxaC_3g36900	PREDICTED: 2-hydroxyacyl-CoA lyase [Fragaria vesca subsp. vesca]	1.14845	1.62862e-15	7.71935e-14	yes	up	6.48333	14.1733	7.26	6.93	5.26	13.3	12.52	16.7		FxaC_13g09650	FxaC_13g09650	PREDICTED: uncharacterized protein At1g04910-like [Fragaria vesca subsp. vesca]	-1.17919	1.55773e-14	6.51029e-13	yes	down	15.01	6.20333	15.59	13.38	16.06	7.48	5.52	5.61
FxaC_23g28200	FxaC_23g28200	PREDICTED: soluble inorganic pyrophosphatase 1 [Fragaria vesca subsp. vesca]	1.12963	1.63356e-15	7.73635e-14	yes	up	19.33	41.6533	15.32	22.81	19.86	40.99	40.16	43.81		FxaC_13g17740	FxaC_13g17740	PREDICTED: uncharacterized protein LOC101308084 [Fragaria vesca subsp. vesca]	-1.83811	1.76106e-14	7.35472e-13	yes	down	3.54333	0.866667	3.21	2.53	4.89	0.57	1.1	0.93
FxaC_12g07940	FxaC_12g07940	PREDICTED: (-)-germacrene D synthase-like [Fragaria vesca subsp. vesca]	3.42777	1.69947e-15	8.0286e-14	yes	up	0.00666667	0.933333	0.02	0	0	1.41	0.5	0.89		FxaC_19g37440	FxaC_19g37440	PREDICTED: thylakoid lumenal 29 kDa protein, chloroplastic [Fragaria vesca subsp. vesca]	-1.97195	1.9103e-14	7.96056e-13	yes	down	20.3467	4.34	20.86	17.18	23	5.37	3.04	4.61
FxaC_7g19460	FxaC_7g19460	unnamed protein product, partial [Vitis vinifera]	2.03513	1.7655e-15	8.31995e-14	yes	up	6.74333	30.7567	10.77	4.92	4.54	29.84	28.95	33.48		FxaC_14g15740	FxaC_14g15740	PREDICTED: pentatricopeptide repeat-containing protein At5g13270, chloroplastic [Fragaria vesca subsp. vesca]	-1.65609	1.92391e-14	8.00562e-13	yes	down	5.09333	1.39667	5.41	5.25	4.62	1.16	1.7	1.33
FxaC_27g00420	FxaC_27g00420	PREDICTED: cytochrome P450 705A20 [Fragaria vesca subsp. vesca]	1.82116	1.86169e-15	8.75164e-14	yes	up	2.21667	8.27	2.56	1.39	2.7	6.47	7.87	10.47		FxaC_18g15910	FxaC_18g15910	PREDICTED: NAC domain-containing protein 48 [Fragaria vesca subsp. vesca]	-1.16828	2.08414e-14	8.64721e-13	yes	down	9.14333	3.84	9.14	9.15	9.14	3.58	3.77	4.17
FxaC_12g37060	FxaC_12g37060	PREDICTED: vacuolar-sorting receptor 6 [Fragaria vesca subsp. vesca]	1.34336	1.88061e-15	8.8333e-14	yes	up	3.29667	8.36	3.34	2.98	3.57	6.51	8.72	9.85		FxaC_23g17920	FxaC_23g17920	PREDICTED: rhodanese-like domain-containing protein 9, chloroplastic isoform X1 [Fragaria vesca subsp. vesca]	-1.00797	2.12376e-14	8.80522e-13	yes	down	45.6833	21.4633	46.36	48.99	41.7	24	20.08	20.31
FxaC_10g45540	FxaC_10g45540	PREDICTED: peroxidase 4-like [Fragaria vesca subsp. vesca]	2.48351	1.95964e-15	9.18945e-14	yes	up	0.623333	4.47	0.28	0.6	0.99	3.64	4.86	4.91		FxaC_23g60970	FxaC_23g60970	PREDICTED: probable polyamine oxidase 2 [Fragaria vesca subsp. vesca]	-1.08795	2.13001e-14	8.82476e-13	yes	down	14.78	6.59	14.36	14.64	15.34	5.4	6.34	8.03
FxaC_23g55550	FxaC_23g55550	PREDICTED: G-type lectin S-receptor-like serine/threonine-protein kinase At4g03230 isoform X3 [Fragaria vesca subsp. vesca]	1.4095	1.97186e-15	9.2392e-14	yes	up	2.42333	6.30333	2.35	2.02	2.9	5.59	6.95	6.37		FxaC_13g25950	FxaC_13g25950	Lipase [Macleaya cordata]	-3.07778	2.36408e-14	9.75922e-13	yes	down	3.66	0.163333	4.57	4.31	2.1	0	0.12	0.37
FxaC_28g08410	FxaC_28g08410	PREDICTED: uncharacterized protein LOC101304133 [Fragaria vesca subsp. vesca]	1.34046	2.0051e-15	9.37957e-14	yes	up	11.22	28.0467	11.5	10.15	12.01	29.31	29.67	25.16		FxaC_27g00320	FxaC_27g00320	PREDICTED: 30S ribosomal protein 2, chloroplastic [Fragaria vesca subsp. vesca]	-1.00345	2.45605e-14	1.01243e-12	yes	down	119.233	56.2433	107.99	143.16	106.55	61.95	55.12	51.66
FxaC_24g47460	FxaC_24g47460	PREDICTED: 4-hydroxyphenylpyruvate dioxygenase [Fragaria vesca subsp. vesca]	1.11339	2.00885e-15	9.38944e-14	yes	up	17.2167	36.4333	19.85	13.06	18.74	32.46	36.84	40		FxaC_11g35020	FxaC_11g35020	PREDICTED: interactor of constitutive active ROPs 3 [Fragaria vesca subsp. vesca]	-1.4065	2.59207e-14	1.0661e-12	yes	down	5.63333	1.96667	5.14	6.18	5.58	2.1	1.65	2.15
FxaC_5g16740	FxaC_5g16740		1.45892	2.075e-15	9.67495e-14	yes	up	6.71333	18.4367	8.31	5.2	6.63	18.85	18.54	17.92		FxaC_13g24070	FxaC_13g24070	PREDICTED: zinc finger protein 638 [Fragaria vesca subsp. vesca]	-1.00112	2.64453e-14	1.08543e-12	yes	down	12.5467	5.84667	12.83	12.46	12.35	6.16	5.15	6.23
FxaC_28g17130	FxaC_28g17130	phenylalanine ammonia-lyase 1 [Fragaria x ananassa]	1.75959	2.10199e-15	9.79279e-14	yes	up	1.57667	5.62667	1.11	1.49	2.13	4.75	4.84	7.29		FxaC_13g29560	FxaC_13g29560	PREDICTED: pentatricopeptide repeat-containing protein At5g13270, chloroplastic [Fragaria vesca subsp. vesca]	-1.02778	2.80328e-14	1.14894e-12	yes	down	11.3567	5.03667	11.35	10.86	11.86	5.58	4.72	4.81
FxaC_24g21130	FxaC_24g21130	phenylalanine ammonia-lyase 2 [Fragaria x ananassa]	1.0288	2.12864e-15	9.88479e-14	yes	up	11.85	23.6867	13.47	10.53	11.55	23.24	19.39	28.43		FxaC_10g33490	FxaC_10g33490	PREDICTED: putative phytosulfokines 6 [Fragaria vesca subsp. vesca]	-2.31766	2.959e-14	1.21103e-12	yes	down	8.77	1.32	8.36	10.88	7.07	1.06	0.71	2.19
FxaC_12g08500	FxaC_12g08500	PREDICTED: protein NRT1/ PTR FAMILY 8.1-like [Fragaria vesca subsp. vesca]	1.0506	2.22672e-15	1.03068e-13	yes	up	6.32667	12.75	7.17	5.86	5.95	12.8	14.32	11.13		FxaC_19g13430	FxaC_19g13430	PREDICTED: protein IQ-DOMAIN 31 [Fragaria vesca subsp. vesca]	-1.44657	2.96264e-14	1.21166e-12	yes	down	10.08	3.41333	10.52	9.99	9.73	2.72	2.53	4.99
FxaC_25g37610	FxaC_25g37610	PREDICTED: patatin-like protein 6 [Fragaria vesca subsp. vesca]	2.06419	2.25638e-15	1.04356e-13	yes	up	1.49333	6.86333	1.46	1.62	1.4	8.18	6.1	6.31		FxaC_9g38690	FxaC_9g38690	PREDICTED: probable glutathione S-transferase [Fragaria vesca subsp. vesca]	-1.17444	2.99413e-14	1.22279e-12	yes	down	18.6667	7.75	17.12	20.28	18.6	8.37	7.55	7.33
FxaC_16g18740	FxaC_16g18740	PREDICTED: ankyrin-3-like [Fragaria vesca subsp. vesca]	1.1654	2.38785e-15	1.10081e-13	yes	up	4.01667	8.89	3.49	4.59	3.97	9.07	9.01	8.59		FxaC_23g40320	FxaC_23g40320	PREDICTED: receptor-like protein 12 isoform X2 [Fragaria vesca subsp. vesca]	-1.25825	3.05651e-14	1.24648e-12	yes	down	10.5367	4.27667	12.63	7.45	11.53	3.71	4.4	4.72
FxaC_20g40310	FxaC_20g40310	PREDICTED: glucan 1,3-beta-glucosidase A-like [Fragaria vesca subsp. vesca]	1.66847	2.41224e-15	1.11027e-13	yes	up	2.01667	6.64	2.01	2.03	2.01	5.79	5.46	8.67		FxaC_13g46600	FxaC_13g46600	PREDICTED: subtilisin-like protease isoform X2 [Fragaria vesca subsp. vesca]	-1.10631	3.07633e-14	1.25367e-12	yes	down	21.69	12.9767	25.07	22.21	17.79	11.84	10.93	16.16
FxaC_2g22730	FxaC_2g22730	hypothetical protein VITISV_015004 [Vitis vinifera]	1.22142	2.43204e-15	1.11848e-13	yes	up	6.27	13.8267	6.28	4.86	7.67	14.59	13.8	13.09		FxaC_17g09580	FxaC_17g09580	PREDICTED: probable inactive leucine-rich repeat receptor-like protein kinase At3g03770 [Fragaria vesca subsp. vesca]	-1.0571	3.11774e-14	1.26965e-12	yes	down	11.0733	5.05	11.61	10.62	10.99	5.77	4.32	5.06
FxaC_16g22190	FxaC_16g22190	PREDICTED: (-)-germacrene D synthase-like [Fragaria vesca subsp. vesca]	3.44603	2.49564e-15	1.14589e-13	yes	up	0	1.08	0	0	0	1.06	0.65	1.53		FxaC_18g35500	FxaC_18g35500	PREDICTED: uncharacterized protein LOC101303763 [Fragaria vesca subsp. vesca]	-1.61615	3.14594e-14	1.27931e-12	yes	down	5.29333	1.55	5.9	5.34	4.64	1.12	1.47	2.06
FxaC_25g37200	FxaC_25g37200	PREDICTED: phenylalanine ammonia-lyase 1 [Fragaria vesca subsp. vesca]	1.6339	2.63301e-15	1.20703e-13	yes	up	1.65667	5.31	1.51	1.95	1.51	4.6	5.14	6.19		FxaC_1g05650	FxaC_1g05650	PREDICTED: uncharacterized protein LOC101312288 isoform X1 [Fragaria vesca subsp. vesca]	-1.66699	3.18343e-14	1.29364e-12	yes	down	12.39	3.31	12.4	11.73	13.04	3.92	2.94	3.07
FxaC_25g25550	FxaC_25g25550	PREDICTED: phenylalanine ammonia-lyase 1 [Fragaria vesca subsp. vesca]	1.6339	2.63301e-15	1.20703e-13	yes	up	1.65667	5.31	1.51	1.95	1.51	4.6	5.14	6.19		FxaC_18g12270	FxaC_18g12270	PREDICTED: non-specific lipid-transfer protein-like protein At5g64080 [Fragaria vesca subsp. vesca]	-2.02612	3.22615e-14	1.31007e-12	yes	down	8.14	1.64	7.3	8.5	8.62	1.88	0.98	2.06
FxaC_9g07910	FxaC_9g07910	PREDICTED: protein NUCLEAR FUSION DEFECTIVE 4 [Fragaria vesca subsp. vesca]	3.31597	2.66573e-15	1.22105e-13	yes	up	0.05	1.73667	0.04	0.03	0.08	1.48	2.95	0.78		FxaC_13g05410	FxaC_13g05410	PREDICTED: uncharacterized protein At4g22758 [Fragaria vesca subsp. vesca]	-1.00306	3.24072e-14	1.31435e-12	yes	down	29.9	14.4133	34.8	26.84	28.06	14.35	14.54	14.35
FxaC_5g07680	FxaC_5g07680	PREDICTED: amino acid permease 3-like isoform X1 [Fragaria vesca subsp. vesca]	1.05651	2.67524e-15	1.22443e-13	yes	up	6.78667	17.2267	7.61	6.8	5.95	19.4	17.3	14.98		FxaC_26g19530	FxaC_26g19530	PREDICTED: transcription factor bHLH57-like [Fragaria vesca subsp. vesca]	-1.57498	3.31544e-14	1.34062e-12	yes	down	7.33	2.16	8.49	5.91	7.59	2.18	2.07	2.23
FxaC_15g16290	FxaC_15g16290	PREDICTED: ADP-ribosylation factor GTPase-activating protein AGD3 [Fragaria vesca subsp. vesca]	1.15581	2.89446e-15	1.31739e-13	yes	up	39.5467	109.9	48.21	33.7	36.73	119.05	122.01	88.64		FxaC_25g25350	FxaC_25g25350	PREDICTED: vacuolar amino acid transporter 1 [Fragaria vesca subsp. vesca]	-1.18587	3.4885e-14	1.40564e-12	yes	down	7.30333	3.07333	7.16	7.68	7.07	3.17	3	3.05
FxaC_11g28060	FxaC_11g28060	PREDICTED: pleiotropic drug resistance protein 2-like [Fragaria vesca subsp. vesca]	1.35977	3.04447e-15	1.38128e-13	yes	up	2.90667	5.95	2.66	3	3.06	5.5	5.13	7.22		FxaC_14g16370	FxaC_14g16370	respiratory burst oxidase-like protein D [Fragaria x ananassa]	-1.43676	3.52999e-14	1.42136e-12	yes	down	3.88667	1.31333	3.96	4.38	3.32	1.16	1.52	1.26
FxaC_14g08940	FxaC_14g08940	hypothetical protein RchiOBHm_Chr4g0436301 [Rosa chinensis]	1.07857	3.10134e-15	1.40485e-13	yes	up	201.1	404.553	219.87	166.42	217.01	472.56	403.57	337.53		FxaC_6g21620	FxaC_6g21620	PREDICTED: EPidERMAL PATTERNING FACTOR-like protein 9 [Fragaria vesca subsp. vesca]	-1.43703	3.76382e-14	1.5102e-12	yes	down	16.9633	5.88	17.93	16.41	16.55	5.92	5.57	6.15
FxaC_16g28440	FxaC_16g28440	PREDICTED: 1-aminocyclopropane-1-carboxylate oxidase homolog 4-like [Fragaria vesca subsp. vesca]	1.46845	3.1909e-15	1.43973e-13	yes	up	2.23667	6.25333	2.27	2.34	2.1	5.67	6.7	6.39		FxaC_3g13170	FxaC_3g13170	PREDICTED: kinesin-like protein NACK2 [Fragaria vesca subsp. vesca]	-1.19739	4.11842e-14	1.64901e-12	yes	down	6.12	2.51667	6.12	6.59	5.65	2.36	2.07	3.12
FxaC_11g30510	FxaC_11g30510	PREDICTED: pleiotropic drug resistance protein 2-like [Fragaria vesca subsp. vesca]	1.30222	3.57383e-15	1.60744e-13	yes	up	2.21	5.39	2.77	1.99	1.87	4.55	6.26	5.36		FxaC_8g37080	FxaC_8g37080	PREDICTED: serine carboxypeptidase-like 7 [Fragaria vesca subsp. vesca]	-1.6604	4.7552e-14	1.89734e-12	yes	down	7.98667	1.15667	7.15	11.46	5.35	1.09	1.24	1.14
FxaC_22g16450	FxaC_22g16450	PREDICTED: 4-hydroxyphenylpyruvate dioxygenase [Fragaria vesca subsp. vesca]	1.86274	3.67673e-15	1.64596e-13	yes	up	1.20333	4.68333	1.49	0.86	1.26	4.27	4.92	4.86		FxaC_9g32810	FxaC_9g32810	PREDICTED: uncharacterized protein LOC101305821 [Fragaria vesca subsp. vesca]	-1.11856	4.77167e-14	1.90259e-12	yes	down	4.95333	2.29	4.59	5.34	4.93	2.23	2.21	2.43
FxaC_27g26740	FxaC_27g26740	PREDICTED: L-3-cyanoalanine synthase 2, mitochondrial [Fragaria vesca subsp. vesca]	1.20503	3.88735e-15	1.73347e-13	yes	up	6.31667	14.2933	6.85	5.54	6.56	15.79	14.26	12.83		FxaC_24g13560	FxaC_24g13560	PREDICTED: kinesin-related protein 11 isoform X1 [Fragaria vesca subsp. vesca]	-1.03767	4.89743e-14	1.95002e-12	yes	down	12.6367	5.81333	13.59	12.5	11.82	6.15	5.74	5.55
FxaC_25g06210	FxaC_25g06210	PREDICTED: cysteine proteinase inhibitor A [Fragaria vesca subsp. vesca]	1.07055	3.93037e-15	1.74993e-13	yes	up	26.6867	54.2567	29.55	24.73	25.78	56.99	54.39	51.39		FxaC_13g10150	FxaC_13g10150	PREDICTED: chaperonin 60 subunit beta 4, chloroplastic isoform X1 [Fragaria vesca subsp. vesca]	-1.20018	5.14401e-14	2.03969e-12	yes	down	9.26667	3.78333	8.5	10.23	9.07	3.47	4.29	3.59
FxaC_6g31060	FxaC_6g31060	ethylene receptor [Fragaria x ananassa]	1.07435	4.30055e-15	1.90881e-13	yes	up	6.12667	12.5533	6.33	6.16	5.89	12.71	13.15	11.8		FxaC_7g10330	FxaC_7g10330	PREDICTED: putative laccase-9 [Fragaria vesca subsp. vesca]	-2.24532	5.96662e-14	2.3577e-12	yes	down	1.73	0.283333	1.69	2.31	1.19	0.25	0.18	0.42
FxaC_4g21410	FxaC_4g21410	PREDICTED: BTB/POZ domain-containing protein At5g67385 isoform X1 [Fragaria vesca subsp. vesca]	1.16676	4.37562e-15	1.94002e-13	yes	up	5.52333	12.2533	6.02	4.26	6.29	11.85	12.85	12.06		FxaC_21g19680	FxaC_21g19680	PREDICTED: uncharacterized protein LOC101314400 [Fragaria vesca subsp. vesca]	-1.49208	7.07293e-14	2.78524e-12	yes	down	19.3067	6.23	19.33	18.22	20.37	5.7	5.14	7.85
FxaC_16g25190	FxaC_16g25190	PREDICTED: uncharacterized protein LOC101298217 [Fragaria vesca subsp. vesca]	1.22643	4.37765e-15	1.94002e-13	yes	up	9.59333	22.0667	9.52	8.29	10.97	22.57	24.02	19.61		FxaC_14g23920	FxaC_14g23920	PREDICTED: uncharacterized protein LOC101305932 [Fragaria vesca subsp. vesca]	-2.05391	8.17226e-14	3.20054e-12	yes	down	5.75	1.14333	5.88	7.81	3.56	1.25	0.77	1.41
FxaC_21g22860	FxaC_21g22860	PREDICTED: glycine-rich cell wall structural protein 1.0-like [Fragaria vesca subsp. vesca]	3.42127	4.57e-15	2.02213e-13	yes	up	0	2.94667	0	0	0	2.23	4.49	2.12		FxaC_22g48800	FxaC_22g48800	PREDICTED: aquaporin PIP2-1-like [Fragaria vesca subsp. vesca]	-1.7005	8.2369e-14	3.22365e-12	yes	down	11.45	3.12667	10.29	13.99	10.07	2.84	2.2	4.34
FxaC_13g05430	FxaC_13g05430	PREDICTED: MLP-like protein 34 [Fragaria vesca subsp. vesca]	2.50662	4.76112e-15	2.10183e-13	yes	up	0.94	6.96	1.5	0.41	0.91	5.61	6.29	8.98		FxaC_25g48920	FxaC_25g48920	PREDICTED: beta-fructofuranosidase, soluble isoenzyme I-like [Fragaria vesca subsp. vesca]	-1.84888	8.48912e-14	3.31783e-12	yes	down	9.27333	2.20333	7.56	9.93	10.33	1.98	2.43	2.2
FxaC_20g13400	FxaC_20g13400	PREDICTED: protein CHUP1, chloroplastic-like isoform X2 [Fragaria vesca subsp. vesca]	1.11912	4.78699e-15	2.11163e-13	yes	up	9.12	19.3967	9.49	8.22	9.65	21.51	19.99	16.69		FxaC_10g26320	FxaC_10g26320	PREDICTED: trigger factor-like protein TIG, Chloroplastic [Fragaria vesca subsp. vesca]	-1.05952	8.57155e-14	3.34776e-12	yes	down	23.0367	10.5067	20.06	26.8	22.25	11.26	10.31	9.95
FxaC_16g16960	FxaC_16g16960	PREDICTED: uncharacterized protein LOC101313205 isoform X1 [Fragaria vesca subsp. vesca]	3.20036	5.19637e-15	2.28341e-13	yes	up	0.0266667	0.836667	0	0.03	0.05	0.54	1.06	0.91		FxaC_14g19840	FxaC_14g19840	PREDICTED: 60S ribosomal protein L19-1-like [Fragaria vesca subsp. vesca]	-1.39671	9.92424e-14	3.86027e-12	yes	down	19.0033	6.63667	18.45	22.93	15.63	5.54	7.17	7.2
FxaC_28g26260	FxaC_28g26260		1.05132	5.23436e-15	2.29834e-13	yes	up	11.0367	22.31	12.43	8.89	11.79	21.89	22.44	22.6		FxaC_24g20810	FxaC_24g20810	extensin-like [Rosa chinensis]	-1.43367	1.05301e-13	4.07379e-12	yes	down	31.1833	10.4	34.22	28.82	30.51	12.64	10.06	8.5
FxaC_21g58030	FxaC_21g58030	PREDICTED: alanine--glyoxylate aminotransferase 2 homolog 2, mitochondrial [Fragaria vesca subsp. vesca]	2.17709	5.54371e-15	2.42673e-13	yes	up	0.58	3.60333	0.93	0.34	0.47	3.26	3.29	4.26		FxaC_2g14350	FxaC_2g14350	PREDICTED: 21 kDa protein [Fragaria vesca subsp. vesca]	-2.25354	1.05489e-13	4.07556e-12	yes	down	16.42	2.63	18.21	14.32	16.73	2.25	1.39	4.25
FxaC_13g47880	FxaC_13g47880	PREDICTED: probable xyloglucan endotransglucosylase/hydrolase protein 23 [Fragaria vesca subsp. vesca]	1.92985	7.15172e-15	3.10452e-13	yes	up	1.76333	7.21667	2.59	1.11	1.59	7.91	6.76	6.98		FxaC_2g00420	FxaC_2g00420	PREDICTED: 21 kDa protein [Fragaria vesca subsp. vesca]	-2.25354	1.05489e-13	4.07556e-12	yes	down	16.42	2.63	18.21	14.32	16.73	2.25	1.39	4.25
FxaC_2g28860	FxaC_2g28860	PREDICTED: uncharacterized protein LOC101303450 [Fragaria vesca subsp. vesca]	1.12401	7.24224e-15	3.14143e-13	yes	up	17.89	38	17.99	15.43	20.25	39.17	40.79	34.04		FxaC_23g29340	FxaC_23g29340	PREDICTED: aspartic proteinase PCS1 [Fragaria vesca subsp. vesca]	-1.86766	1.06179e-13	4.09945e-12	yes	down	9.02667	2.13	9.39	7.74	9.95	1.79	1.26	3.34
FxaC_3g39770	FxaC_3g39770	PREDICTED: ADP-glucose phosphorylase [Fragaria vesca subsp. vesca]	1.36904	7.44608e-15	3.22496e-13	yes	up	6.23333	16.0367	5.27	7.18	6.25	15.93	16.94	15.24		FxaC_23g03140	FxaC_23g03140	PREDICTED: protein FLUORESCENT IN BLUE LIGHT, chloroplastic isoform X1 [Fragaria vesca subsp. vesca]	-1.49569	1.06273e-13	4.10032e-12	yes	down	6.82667	2.20333	6.65	7.39	6.44	2.86	1.73	2.02
FxaC_16g30170	FxaC_16g30170	PREDICTED: uncharacterized protein LOC101302063 [Fragaria vesca subsp. vesca]	1.35928	8.17452e-15	3.53244e-13	yes	up	2.59333	6.63333	2.8	2.09	2.89	6.4	6.83	6.67		FxaC_1g19410	FxaC_1g19410	PREDICTED: classical arabinogalactan protein 4 [Fragaria vesca subsp. vesca]	-1.13807	1.07168e-13	4.12651e-12	yes	down	91.9467	39.16	84.62	91.66	99.56	36.83	30.19	50.46
FxaC_5g01010	FxaC_5g01010	PREDICTED: cytochrome P450 81D11-like [Fragaria vesca subsp. vesca]	1.02346	8.33452e-15	3.59886e-13	yes	up	5.2	10.31	5.32	5.11	5.17	10.1	11.49	9.34		FxaC_2g17980	FxaC_2g17980	PREDICTED: beta-galactosidase 3 [Fragaria vesca subsp. vesca]	-1.25683	1.1407e-13	4.38049e-12	yes	down	14.0233	5.43667	14.29	16.65	11.13	5.18	4.31	6.82
FxaC_9g06650	FxaC_9g06650	PREDICTED: probable calcium-binding protein CML21 [Fragaria vesca subsp. vesca]	1.13103	8.364e-15	3.60888e-13	yes	up	12.4267	26.4233	14.86	9.62	12.8	25.7	25.84	27.73		FxaC_28g37270	FxaC_28g37270	PREDICTED: cycloartenol-C-24-methyltransferase [Fragaria vesca subsp. vesca]	-1.66848	1.14864e-13	4.40803e-12	yes	down	5.49333	1.54667	5.38	5.1	6	1.6	1.19	1.85
FxaC_8g26180	FxaC_8g26180	PREDICTED: tryptophan aminotransferase-related protein 4 [Fragaria vesca subsp. vesca]	1.19839	8.41641e-15	3.62602e-13	yes	up	8.45667	19.07	8.49	6.68	10.2	19.95	20.18	17.08		FxaC_26g26690	FxaC_26g26690	PREDICTED: TMV resistance protein N-like [Fragaria vesca subsp. vesca]	-1.13883	1.30509e-13	4.99503e-12	yes	down	3.51	1.50667	3.5	3.52	3.51	1.38	1.33	1.81
FxaC_7g21010	FxaC_7g21010	PREDICTED: inorganic phosphate transporter 1-4 [Fragaria vesca subsp. vesca]	1.84558	8.93632e-15	3.83846e-13	yes	up	1.96333	7.47	1.95	1.4	2.54	6.02	9.52	6.87		FxaC_16g02180	FxaC_16g02180	PREDICTED: uncharacterized protein LOC101297774 [Fragaria vesca subsp. vesca]	-3.12306	1.31005e-13	5.01066e-12	yes	down	40.44	1.47333	64.59	22.05	34.68	1.41	0.64	2.37
FxaC_19g15120	FxaC_19g15120	PREDICTED: probable glutathione S-transferase [Fragaria vesca subsp. vesca]	2.86465	9.46517e-15	4.05649e-13	yes	up	0.203333	2.67	0.09	0.17	0.35	1.68	2.94	3.39		FxaC_27g46550	FxaC_27g46550	PREDICTED: BAHD acyltransferase DCR [Fragaria vesca subsp. vesca]	-1.98232	1.35518e-13	5.17981e-12	yes	down	4.26	0.896667	4.9	3.56	4.32	0.91	0.56	1.22
FxaC_12g08840	FxaC_12g08840		1.32451	9.75541e-15	4.17463e-13	yes	up	1.7	4.26	1.78	1.82	1.5	4.36	4.44	3.98		FxaC_24g34640	FxaC_24g34640	PREDICTED: basic leucine zipper 34 [Fragaria vesca subsp. vesca]	-2.24474	1.39101e-13	5.30613e-12	yes	down	3.16667	0.506667	3.21	3.08	3.21	0.37	0.29	0.86
FxaC_9g17230	FxaC_9g17230	PREDICTED: uncharacterized protein LOC101299444 [Fragaria vesca subsp. vesca]	1.52957	9.83415e-15	4.20518e-13	yes	up	16.34	47.09	19.57	16.73	12.72	45.5	49.99	45.78		FxaC_24g58060	FxaC_24g58060	PREDICTED: 2-aminoethanethiol dioxygenase-like [Fragaria vesca subsp. vesca]	-1.69804	1.41041e-13	5.37298e-12	yes	down	5.51333	1.49333	5.68	4.34	6.52	1.04	1.77	1.67
FxaC_16g29430	FxaC_16g29430	PREDICTED: WAT1-related protein At5g40240-like [Fragaria vesca subsp. vesca]	1.74251	9.8783e-15	4.22091e-13	yes	up	1.50667	4.77333	1.66	1.38	1.48	4.24	5.51	4.57		FxaC_21g56360	FxaC_21g56360	PREDICTED: lactosylceramide 4-alpha-galactosyltransferase-like [Fragaria vesca subsp. vesca]	-1.09371	1.47355e-13	5.59119e-12	yes	down	23.7033	9.54667	29.3	17.79	24.02	10.72	8.27	9.65
FxaC_20g01370	FxaC_20g01370	anthocyanidin synthase [Fragaria x ananassa]	2.35351	1.06692e-14	4.5453e-13	yes	up	0.816667	5.21333	0.77	0.73	0.95	5.28	2.96	7.4		FxaC_21g45670	FxaC_21g45670	PREDICTED: cell division protein FtsZ homolog 2-1, chloroplastic [Fragaria vesca subsp. vesca]	-1.25769	1.76515e-13	6.66232e-12	yes	down	8.76333	3.42	8.12	9.4	8.77	3.4	2.75	4.11
FxaC_5g36660	FxaC_5g36660	hypothetical protein CCACVL1_14000 [Corchorus capsularis]	1.16367	1.078e-14	4.58908e-13	yes	up	12.14	25.52	12.57	11.54	12.31	19.99	24.19	32.38		FxaC_14g04030	FxaC_14g04030	PREDICTED: dynamin-related protein 1C [Fragaria vesca subsp. vesca]	-1.46774	1.81975e-13	6.85936e-12	yes	down	7.10667	2.40667	6.51	6.12	8.69	3.19	2.26	1.77
FxaC_24g30990	FxaC_24g30990	glucan endo-1,3-beta-glucosidase-like [Rosa chinensis]	1.22523	1.13515e-14	4.81089e-13	yes	up	10.3167	23.92	10.52	10.13	10.3	21.94	18.77	31.05		FxaC_23g49100	FxaC_23g49100	PREDICTED: uncharacterized protein LOC101309568 [Fragaria vesca subsp. vesca]	-1.08419	1.8905e-13	7.11199e-12	yes	down	95.47	42.28	85.89	118.99	81.53	46.91	39.55	40.38
FxaC_23g36880	FxaC_23g36880		1.33193	1.14934e-14	4.86467e-13	yes	up	4.53	11.4	5.02	4.6	3.97	10.97	10.24	12.99		FxaC_9g47410	FxaC_9g47410	PREDICTED: acetolactate synthase small subunit 1, chloroplastic [Fragaria vesca subsp. vesca]	-1.0466	1.89774e-13	7.13451e-12	yes	down	18.39	8.39	19.14	20.34	15.69	8.52	8.86	7.79
FxaC_5g05150	FxaC_5g05150	PREDICTED: uncharacterized protein LOC101297404 [Fragaria vesca subsp. vesca]	2.71208	1.14954e-14	4.86467e-13	yes	up	0.45	4.64	0.56	0.11	0.68	3.87	5.63	4.42		FxaC_20g09600	FxaC_20g09600	PREDICTED: acyl carrier protein 1, chloroplastic-like [Fragaria vesca subsp. vesca]	-1.08649	2.13744e-13	7.97288e-12	yes	down	177.42	78.1567	163.4	208.69	160.17	96.76	70.49	67.22
FxaC_13g27300	FxaC_13g27300	major allergen Pru ar 1-like [Rosa chinensis]	2.29966	1.20021e-14	5.07162e-13	yes	up	0.716667	20.26	1.04	0.29	0.82	19.5	20.18	21.1		FxaC_24g23910	FxaC_24g23910	PREDICTED: cell division protein FtsZ homolog 2-1, chloroplastic [Fragaria vesca subsp. vesca]	-1.48405	2.19035e-13	8.16489e-12	yes	down	7.11667	2.31333	6.28	8.57	6.5	2.1	2.85	1.99
FxaC_6g01480	FxaC_6g01480	PREDICTED: serine/threonine-protein kinase ATG1 [Fragaria vesca subsp. vesca]	1.14817	1.22336e-14	5.16564e-13	yes	up	3.99667	8.82	3.54	3.76	4.69	8.36	8.23	9.87		FxaC_1g19510	FxaC_1g19510	PREDICTED: subtilisin-like protease [Fragaria vesca subsp. vesca]	-1.02606	2.20083e-13	8.19329e-12	yes	down	17.2767	8.06667	17.19	18.03	16.61	7.51	6.62	10.07
FxaC_13g52450	FxaC_13g52450	PREDICTED: 1-aminocyclopropane-1-carboxylate oxidase homolog 1-like [Fragaria vesca subsp. vesca]	2.83213	1.39414e-14	5.86512e-13	yes	up	0.233333	4.68667	0.36	0.03	0.31	3.23	2	8.83		FxaC_10g08070	FxaC_10g08070	Aquaporin NIP1-2 [Cajanus cajan]	-1.18597	2.27476e-13	8.45203e-12	yes	down	16.3367	6.66	16.21	15.87	16.93	5.86	7.77	6.35
FxaC_9g24080	FxaC_9g24080	PREDICTED: cytochrome P450 89A2-like [Fragaria vesca subsp. vesca]	1.08576	1.78945e-14	7.46781e-13	yes	up	7.22667	15.0133	7.26	7.21	7.21	15.6	14.92	14.52		FxaC_21g52440	FxaC_21g52440	PREDICTED: aspartic proteinase PCS1 [Fragaria vesca subsp. vesca]	-1.5409	2.74972e-13	1.01575e-11	yes	down	14.5867	4.53667	15.72	12.28	15.76	3.48	3.39	6.74
FxaC_23g47690	FxaC_23g47690	PREDICTED: formate dehydrogenase, mitochondrial [Fragaria vesca subsp. vesca]	1.71587	1.80329e-14	7.52011e-13	yes	up	92.8433	343.693	102.84	78.9	96.79	350.33	237.53	443.22		FxaC_8g37170	FxaC_8g37170	PREDICTED: serine carboxypeptidase-like 17 [Fragaria vesca subsp. vesca]	-2.44758	2.80771e-13	1.03583e-11	yes	down	2.78333	0.343333	2.49	2.98	2.88	0.5	0.13	0.4
FxaC_4g18670	FxaC_4g18670	PREDICTED: uncharacterized protein LOC101304719 [Fragaria vesca subsp. vesca]	1.65727	1.91811e-14	7.98729e-13	yes	up	4.71333	15.45	3.77	4.66	5.71	11.07	13.57	21.71		FxaC_9g00720	FxaC_9g00720	PREDICTED: probable WRKY transcription factor 58 [Fragaria vesca subsp. vesca]	-2.29394	2.86564e-13	1.05584e-11	yes	down	5.22667	0.793333	4.48	5.35	5.85	1.07	0.6	0.71
FxaC_19g01850	FxaC_19g01850	thaumatin-like protein [Prunus persica]	1.53221	2.07152e-14	8.60732e-13	yes	up	4.05333	11.9967	3.62	4.04	4.5	12.65	9.26	14.08		FxaC_18g13950	FxaC_18g13950	PREDICTED: L-ascorbate oxidase-like [Fragaria vesca subsp. vesca]	-1.40618	2.87726e-13	1.05944e-11	yes	down	6.68667	2.20667	7.48	6.79	5.79	2.14	2.08	2.4
FxaC_23g39310	FxaC_23g39310	PREDICTED: uncharacterized protein LOC101310911 [Fragaria vesca subsp. vesca]	3.20483	2.07611e-14	8.62014e-13	yes	up	0.226667	8.86667	0.27	0.41	0	9.77	7.95	8.88		FxaC_22g69030	FxaC_22g69030	PREDICTED: bifunctional 3-dehydroquinate dehydratase/shikimate dehydrogenase, chloroplastic-like [Fragaria vesca subsp. vesca]	-2.45639	2.90986e-13	1.07007e-11	yes	down	25.72	3.24	22.02	37.51	17.63	2.46	2.99	4.27
FxaC_4g05310	FxaC_4g05310	PREDICTED: uncharacterized protein LOC101313552 [Fragaria vesca subsp. vesca]	1.21068	2.20625e-14	9.12741e-13	yes	up	8.49667	19.39	10.19	5.92	9.38	19.12	18.34	20.71		FxaC_9g10340	FxaC_9g10340	PREDICTED: lysosomal beta glucosidase-like [Fragaria vesca subsp. vesca]	-1.02539	2.99185e-13	1.09951e-11	yes	down	11.2933	5.28333	11.02	12.65	10.21	5.37	5.19	5.29
FxaC_21g69120	FxaC_21g69120	PREDICTED: uncharacterized protein LOC101295143 [Fragaria vesca subsp. vesca]	1.31897	2.49327e-14	1.02703e-12	yes	up	3.32667	8.59667	4.16	2.87	2.95	7.19	9.41	9.19		FxaC_10g00210	FxaC_10g00210	PREDICTED: protein NRT1/ PTR FAMILY 4.6-like [Fragaria vesca subsp. vesca]	-1.10344	3.08276e-13	1.13147e-11	yes	down	9.16333	4.00333	9.26	9.01	9.22	3.95	4.72	3.34
FxaC_1g36200	FxaC_1g36200	PREDICTED: UDP-glycosyltransferase 88A1-like [Fragaria vesca subsp. vesca]	1.24865	2.59371e-14	1.0661e-12	yes	up	4.28667	10.05	4.94	3.4	4.52	8.87	11.24	10.04		FxaC_18g44390	FxaC_18g44390	PREDICTED: uncharacterized protein LOC101304100 [Fragaria vesca subsp. vesca]	-1.11107	3.26138e-13	1.19397e-11	yes	down	9.84667	4.29	8.89	11.44	9.21	4.86	4.3	3.71
FxaC_16g26450	FxaC_16g26450	PREDICTED: uncharacterized protein LOC101315139 [Fragaria vesca subsp. vesca]	1.16337	2.61177e-14	1.07276e-12	yes	up	3.96	8.74	3.84	4.02	4.02	8.42	9.9	7.9		FxaC_1g14170	FxaC_1g14170	PREDICTED: ocs element-binding factor 1-like [Fragaria vesca subsp. vesca]	-1.99507	3.29e-13	1.20368e-11	yes	down	16.4767	3.36	18.64	15.4	15.39	2.74	3.17	4.17
FxaC_2g23280	FxaC_2g23280	PREDICTED: peroxidase 73 [Fragaria vesca subsp. vesca]	2.37571	2.69685e-14	1.10611e-12	yes	up	0.593333	3.86667	0.45	0.34	0.99	2.99	3.27	5.34		FxaC_9g07260	FxaC_9g07260	PREDICTED: expansin-A4-like [Fragaria vesca subsp. vesca]	-2.23134	3.48437e-13	1.27235e-11	yes	down	7.23	1.18333	7.29	7.44	6.96	0.68	0.6	2.27
FxaC_17g15870	FxaC_17g15870	hypothetical protein PRUPE_5G125600 [Prunus persica]	1.5114	2.89824e-14	1.18701e-12	yes	up	26.7567	76.03	32.86	24.53	22.88	91.39	84.93	51.77		FxaC_17g11510	FxaC_17g11510	PREDICTED: GDSL esterase/lipase At3g48460 [Fragaria vesca subsp. vesca]	-1.31845	3.52865e-13	1.28717e-11	yes	down	15.2667	5.68	15.23	15.48	15.09	4.69	4.45	7.9
FxaC_25g46430	FxaC_25g46430	PREDICTED: probable non-specific lipid-transfer protein AKCS9 [Fragaria vesca subsp. vesca]	2.7501	3.12563e-14	1.27196e-12	yes	up	9.59333	99.98	10.12	4.82	13.84	71.33	120.98	107.63		FxaC_27g01570	FxaC_27g01570	PREDICTED: uncharacterized protein LOC101292742 [Fragaria vesca subsp. vesca]	-1.70227	3.74331e-13	1.36169e-11	yes	down	5.63333	1.53333	5.77	5.9	5.23	1.42	1.12	2.06
FxaC_12g48520	FxaC_12g48520	PREDICTED: uncharacterized protein LOC101291898 [Fragaria vesca subsp. vesca]	1.17205	3.30088e-14	1.33568e-12	yes	up	37.8667	83.1833	41.46	28.54	43.6	76.76	76.85	95.94		FxaC_26g42250	FxaC_26g42250	hypothetical protein Csa_3G698220 [Cucumis sativus]	-1.59398	3.75444e-13	1.36488e-11	yes	down	31.9567	9.44	37.21	26.8	31.86	9.35	5.89	13.08
FxaC_16g20980	FxaC_16g20980	PREDICTED: putative mediator of RNA polymerase II transcription subunit 12 [Fragaria vesca subsp. vesca]	1.33876	3.42347e-14	1.38138e-12	yes	up	2.53333	6.41333	2.82	2.28	2.5	5.24	6.16	7.84		FxaC_9g15100	FxaC_9g15100	PREDICTED: protein NRT1/ PTR FAMILY 2.6-like [Fragaria vesca subsp. vesca]	-1.12463	3.93036e-13	1.42611e-11	yes	down	11.11	4.82	11.47	11.19	10.67	4.64	4.02	5.8
FxaC_5g12700	FxaC_5g12700	PREDICTED: ent-copalyl diphosphate synthase, chloroplastic-like [Fragaria vesca subsp. vesca]	3.28303	3.46091e-14	1.3955e-12	yes	up	0.0966667	4.52667	0.06	0.07	0.16	3.48	2.19	7.91		FxaC_24g49360	FxaC_24g49360	PREDICTED: glucose-6-phosphate 1-dehydrogenase, chloroplastic-like [Fragaria vesca subsp. vesca]	-2.66957	4.03325e-13	1.46159e-11	yes	down	1.52667	0.13	1.97	1.81	0.8	0.14	0.13	0.12
FxaC_13g01880	FxaC_13g01880	PREDICTED: 7-deoxyloganetin glucosyltransferase-like [Fragaria vesca subsp. vesca]	2.55163	3.58289e-14	1.44164e-12	yes	up	13.2533	108.113	11.09	16.15	12.52	84.14	73.09	167.11		FxaC_23g44600	FxaC_23g44600	PREDICTED: uncharacterized protein LOC101296410 [Fragaria vesca subsp. vesca]	-1.80275	4.13509e-13	1.49472e-11	yes	down	10.2967	2.51	9.37	10.62	10.9	3.05	2.76	1.72
FxaC_17g09080	FxaC_17g09080	PREDICTED: cytochrome P450 71A3-like isoform X1 [Fragaria vesca subsp. vesca]	1.00432	3.87091e-14	1.55099e-12	yes	up	14.4633	25.65	16.25	11.26	15.88	24.56	28.11	24.28		FxaC_18g45260	FxaC_18g45260	PREDICTED: copper chaperone for superoxide dismutase, chloroplastic/cytosolic [Fragaria vesca subsp. vesca]	-1.40921	5.40283e-13	1.93861e-11	yes	down	7.81	2.67	9.32	6.85	7.26	2.42	3.28	2.31
FxaC_14g18530	FxaC_14g18530	None	1.15419	4.68979e-14	1.87516e-12	yes	up	23.5533	55.4667	26.5	20.49	23.67	42.72	57.44	66.24		FxaC_13g03530	FxaC_13g03530	PREDICTED: polygalacturonase At1g48100 [Fragaria vesca subsp. vesca]	-1.20464	6.58042e-13	2.34751e-11	yes	down	13.7333	5.69	13.04	15.3	12.86	6.21	6.02	4.84
FxaC_21g21770	FxaC_21g21770	PREDICTED: beta-amyrin synthase [Fragaria vesca subsp. vesca]	2.69154	4.85373e-14	1.93396e-12	yes	up	0.0766667	0.74	0.07	0.07	0.09	0.7	0.86	0.66		FxaC_22g64010	FxaC_22g64010	PREDICTED: coiled-coil domain-containing protein SCD2-like isoform X1 [Fragaria vesca subsp. vesca]	-1.00337	6.68704e-13	2.38406e-11	yes	down	50.4067	23.6433	52.18	47.16	51.88	19.82	22.76	28.35
FxaC_10g03540	FxaC_10g03540	PREDICTED: uncharacterized protein LOC101312912 [Fragaria vesca subsp. vesca]	1.19459	5.06571e-14	2.01096e-12	yes	up	3.97333	8.86667	4.75	3.47	3.7	8.2	10.43	7.97		FxaC_27g41540	FxaC_27g41540	PREDICTED: probably inactive leucine-rich repeat receptor-like protein kinase At3g28040 [Fragaria vesca subsp. vesca]	-1.64945	7.37684e-13	2.6202e-11	yes	down	2.53333	0.72	2.33	2.54	2.73	0.59	0.56	1.01
FxaC_27g27130	FxaC_27g27130	PREDICTED: probable serine/threonine-protein kinase At1g01540 [Fragaria vesca subsp. vesca]	1.9471	6.06096e-14	2.39333e-12	yes	up	0.973333	4.07667	1.06	0.81	1.05	5.11	4.3	2.82		FxaC_26g08230	FxaC_26g08230	PREDICTED: cytochrome P450 704C1-like isoform X2 [Fragaria vesca subsp. vesca]	-1.97693	7.46251e-13	2.64734e-11	yes	down	2.92333	0.606667	3.41	2.65	2.71	0.62	0.42	0.78
FxaC_16g30870	FxaC_16g30870	PREDICTED: protein CHROMATIN REMODELING 19 [Fragaria vesca subsp. vesca]	1.02872	6.80823e-14	2.6847e-12	yes	up	6.20333	12.4133	5.85	7.14	5.62	11.73	13.1	12.41		FxaC_12g48900	FxaC_12g48900	PREDICTED: glucan endo-1,3-beta-glucosidase 1 isoform X2 [Fragaria vesca subsp. vesca]	-1.47439	8.67787e-13	3.05577e-11	yes	down	7.20333	2.37333	6.87	8.48	6.26	2.05	1.88	3.19
FxaC_2g08950	FxaC_2g08950	mucin-5AC [Prunus persica]	1.18521	7.35191e-14	2.88776e-12	yes	up	18.0033	39.7767	18.6	13.35	22.06	33.32	41.21	44.8		FxaC_27g51250	FxaC_27g51250	PREDICTED: probable plastid-lipid-associated protein 14, chloroplastic [Fragaria vesca subsp. vesca]	-2.10226	9.45201e-13	3.32021e-11	yes	down	39.13	7.79	53.84	24.06	39.49	7.13	8.99	7.25
FxaC_17g01850	FxaC_17g01850	PREDICTED: F-box protein PP2-A12-like [Fragaria vesca subsp. vesca]	1.29649	7.61835e-14	2.9877e-12	yes	up	3.45	8.29667	3.67	3.57	3.11	7.75	9.24	7.9		FxaC_9g21950	FxaC_9g21950	PREDICTED: zinc finger CCCH domain-containing protein 46-like [Fragaria vesca subsp. vesca]	-1.90294	1.02256e-12	3.57878e-11	yes	down	2.45	0.553333	2.12	3	2.23	0.41	0.37	0.88
FxaC_12g03010	FxaC_12g03010	PREDICTED: uncharacterized protein LOC101303020 [Fragaria vesca subsp. vesca]	1.02495	8.47706e-14	3.31538e-12	yes	up	20.7367	41.0967	22.21	17.5	22.5	43.32	44.33	35.64		FxaC_14g29670	FxaC_14g29670	PREDICTED: serine/threonine-protein kinase-like protein ACR4 [Fragaria vesca subsp. vesca]	-1.63556	1.06505e-12	3.72293e-11	yes	down	2.85667	0.816667	2.7	3.1	2.77	0.8	0.85	0.8
FxaC_15g37400	FxaC_15g37400	PREDICTED: early nodulin-75-like [Fragaria vesca subsp. vesca]	2.79866	8.91076e-14	3.47787e-12	yes	up	2.23333	26.3067	2.83	1.17	2.7	20.99	38.31	19.62		FxaC_14g00560	FxaC_14g00560	PREDICTED: superoxide dismutase [Fe]	-2.02881	1.14192e-12	3.9674e-11	yes	down	5.36	1.05333	4.63	6.48	4.97	0.89	1.25	1.02
FxaC_5g41080	FxaC_5g41080	PREDICTED: agamous-like MADS-box protein AGL62 [Fragaria vesca subsp. vesca]	1.56238	9.77806e-14	3.806e-12	yes	up	1.69333	5.09667	1.79	1.29	2	5.17	5.15	4.97		FxaC_10g50420	FxaC_10g50420	PREDICTED: probable polyamine transporter At3g13620 [Fragaria vesca subsp. vesca]	-1.28784	1.25408e-12	4.33343e-11	yes	down	12.4233	4.69	11.89	13.86	11.52	6.12	3.95	4
FxaC_16g00810	FxaC_16g00810	homocysteine S-methyltransferase 3 [Rosa chinensis]	1.64807	1.0008e-13	3.88755e-12	yes	up	3.00333	9.88	2.12	4.26	2.63	8.93	9.63	11.08		FxaC_13g33120	FxaC_13g33120	PREDICTED: uncharacterized protein LOC101305932 [Fragaria vesca subsp. vesca]	-1.50917	1.37024e-12	4.72056e-11	yes	down	3.50333	1.10333	3.51	4.27	2.73	0.97	1.35	0.99
FxaC_15g18340	FxaC_15g18340	PREDICTED: major allergen Pru ar 1-like [Fragaria vesca subsp. vesca]	2.68787	1.01787e-13	3.94852e-12	yes	up	10.1767	146.94	17.13	4.21	9.19	125.11	129.37	186.34		FxaC_22g14690	FxaC_22g14690	PREDICTED: fasciclin-like arabinogalactan protein 2 [Fragaria vesca subsp. vesca]	-1.18435	1.44253e-12	4.95172e-11	yes	down	16.5833	6.85667	17.19	17.08	15.48	5.72	5.5	9.35
FxaC_27g42420	FxaC_27g42420	PREDICTED: uncharacterized protein LOC101292746 isoform X1 [Fragaria vesca subsp. vesca]	1.17531	1.02838e-13	3.98658e-12	yes	up	17.2333	38.2267	17.9	13.32	20.48	39.96	42.99	31.73		FxaC_20g08130	FxaC_20g08130	PREDICTED: uncharacterized protein LOC105351804 [Fragaria vesca subsp. vesca]	-1.04555	1.45269e-12	4.97469e-11	yes	down	44.35	20.35	47.25	43.32	42.48	17.01	16.42	27.62
FxaC_28g30450	FxaC_28g30450	PREDICTED: protein NRT1/ PTR FAMILY 7.2-like [Fragaria vesca subsp. vesca]	2.09686	1.06566e-13	4.10884e-12	yes	up	0.543333	2.71	0.39	0.64	0.6	3.24	1.99	2.9		FxaC_27g51110	FxaC_27g51110	PREDICTED: lysine-specific demethylase JMJ25 isoform X3 [Fragaria vesca subsp. vesca]	-1.24084	1.56722e-12	5.34133e-11	yes	down	3.53667	1.4	3.46	3.34	3.81	1.19	1.18	1.83
FxaC_16g30400	FxaC_16g30400	PREDICTED: protein NRT1/ PTR FAMILY 2.13-like [Fragaria vesca subsp. vesca]	2.09332	1.06957e-13	4.12116e-12	yes	up	0.593333	2.92	0.76	0.73	0.29	2.53	3.24	2.99		FxaC_27g28150	FxaC_27g28150	PREDICTED: arabinogalactan peptide 16 [Fragaria vesca subsp. vesca]	-2.17168	1.72926e-12	5.84832e-11	yes	down	8.76667	1.47	9.64	8.56	8.1	1.02	1.69	1.7
FxaC_16g29220	FxaC_16g29220	PREDICTED: U-box domain-containing protein 19 [Fragaria vesca subsp. vesca]	2.03354	1.07261e-13	4.1273e-12	yes	up	0.616667	2.82667	0.7	0.55	0.6	2.88	2.91	2.69		FxaC_17g54780	FxaC_17g54780	PREDICTED: protein Daple [Fragaria vesca subsp. vesca]	-1.08969	1.80758e-12	6.09879e-11	yes	down	3.02	1.34	3.17	2.86	3.03	1.05	1.3	1.67
FxaC_18g09000	FxaC_18g09000	PREDICTED: uncharacterized protein LOC101311375 [Fragaria vesca subsp. vesca]	1.25306	1.22254e-13	4.68532e-12	yes	up	10.6233	27.1	11.87	8.28	11.72	31.77	26.48	23.05		FxaC_7g04830	FxaC_7g04830	PREDICTED: 2-hydroxyisoflavanone dehydratase-like [Fragaria vesca subsp. vesca]	-2.14684	1.82372e-12	6.14241e-11	yes	down	3.02667	0.523333	2.72	3.6	2.76	0.65	0.46	0.46
FxaC_23g54250	FxaC_23g54250	PREDICTED: uncharacterized protein LOC101293506 [Fragaria vesca subsp. vesca]	1.04254	1.43019e-13	5.44108e-12	yes	up	14.2033	28.7167	12.64	15.58	14.39	26.29	32.87	26.99		FxaC_6g19890	FxaC_6g19890	PREDICTED: U-box domain-containing protein 15-like [Fragaria vesca subsp. vesca]	-1.05987	1.85186e-12	6.23351e-11	yes	down	7.81	3.53	9.23	6.73	7.47	3.16	3.34	4.09
FxaC_23g61280	FxaC_23g61280	PREDICTED: 4-hydroxyphenylpyruvate dioxygenase [Fragaria vesca subsp. vesca]	1.59569	1.44253e-13	5.48439e-12	yes	up	1.42333	4.48	1.09	1.8	1.38	4.31	4.07	5.06		FxaC_28g02480	FxaC_28g02480	PREDICTED: uncharacterized protein LOC101310838 [Fragaria vesca subsp. vesca]	-1.1001	1.86046e-12	6.25094e-11	yes	down	17.7667	7.73333	18.11	17.18	18.01	8.86	6.2	8.14
FxaC_22g09220	FxaC_22g09220	PREDICTED: uncharacterized protein LOC101315266 [Fragaria vesca subsp. vesca]	2.68386	1.46757e-13	5.57219e-12	yes	up	0.26	2.68333	0.48	0.18	0.12	2.77	1.78	3.5		FxaC_14g23750	FxaC_14g23750	PREDICTED: protein FANTASTIC FOUR 3 [Fragaria vesca subsp. vesca]	-2.69479	1.90546e-12	6.38391e-11	yes	down	4.09333	0.34	3.79	5.2	3.29	0.2	0.13	0.69
FxaC_3g19120	FxaC_3g19120	PREDICTED: peroxidase 73 [Fragaria vesca subsp. vesca]	1.54395	1.49054e-13	5.65192e-12	yes	up	3.50667	10.5567	3.28	3.47	3.77	7.56	9.44	14.67		FxaC_18g07840	FxaC_18g07840	Rhamnogalacturonate lyase family protein [Theobroma cacao]	-1.08102	2.05411e-12	6.84986e-11	yes	down	9.94667	4.41667	11.87	8.06	9.91	4.45	4.67	4.13
FxaC_17g52310	FxaC_17g52310	PREDICTED: blue copper protein-like [Fragaria vesca subsp. vesca]	3.00506	1.52625e-13	5.78349e-12	yes	up	0.233333	4.97	0.1	0.33	0.27	3.12	3.06	8.73		FxaC_18g31860	FxaC_18g31860	PLASMODESMATA CALLOSE-BINDING PROTEIN 3-like [Rosa chinensis]	-1.17996	2.09058e-12	6.96338e-11	yes	down	18.3667	7.57333	16.54	20.46	18.1	6.61	7.53	8.58
FxaC_12g40350	FxaC_12g40350	PREDICTED: cationic amino acid transporter 1-like [Fragaria vesca subsp. vesca]	2.14073	1.55665e-13	5.89479e-12	yes	up	0.683333	3.47667	0.88	0.27	0.9	2.92	4.27	3.24		FxaC_21g55150	FxaC_21g55150	PREDICTED: lactosylceramide 4-alpha-galactosyltransferase-like [Fragaria vesca subsp. vesca]	-1.50895	2.13942e-12	7.11777e-11	yes	down	16.51	5.16333	20.04	10.79	18.7	5.96	5.47	4.06
FxaC_8g16340	FxaC_8g16340	hypothetical protein SBDP1_290004 [Syntrophobacter sp. SbD1]	1.52619	1.66213e-13	6.28592e-12	yes	up	3.67	11.6967	4.12	3.45	3.44	10.53	9.69	14.87		FxaC_4g31320	FxaC_4g31320	PREDICTED: protein TIFY 10A [Fragaria vesca subsp. vesca]	-1.03832	2.2424e-12	7.43446e-11	yes	down	16.5133	7.96	19.24	16.05	14.25	8.24	7.91	7.73
FxaC_3g12980	FxaC_3g12980	flavanone 3-hydroxylase [Fragaria x ananassa]	1.20854	1.71661e-13	6.48337e-12	yes	up	16.5	38	17.03	16.4	16.07	34.13	27.65	52.22		FxaC_13g16170	FxaC_13g16170	PREDICTED: extensin-2-like, partial [Fragaria vesca subsp. vesca]	-1.48643	2.33162e-12	7.70349e-11	yes	down	26.67	2.76	14.06	48.24	17.71	1.1	1.03	6.15
FxaC_13g27060	FxaC_13g27060	PREDICTED: major allergen Mal d 1-like [Fragaria vesca subsp. vesca]	3.01634	1.8353e-13	6.91341e-12	yes	up	0.206667	4.49333	0.54	0.08	0	3.65	2.81	7.02		FxaC_16g19440	FxaC_16g19440	PREDICTED: very-long-chain 3-oxoacyl-CoA reductase 1-like [Fragaria vesca subsp. vesca]	-1.0843	2.51899e-12	8.27955e-11	yes	down	34.4967	15.2767	35.4	39.31	28.78	14.31	13.98	17.54
FxaC_17g54460	FxaC_17g54460	PREDICTED: sulfate transporter 1.3 [Fragaria vesca subsp. vesca]	1.71858	1.86967e-13	7.03826e-12	yes	up	3.64333	6.65333	3.3	2.6	5.03	5.55	8.49	5.92		FxaC_17g03410	FxaC_17g03410	PREDICTED: probable polygalacturonase isoform X2 [Fragaria vesca subsp. vesca]	-1.55288	2.64194e-12	8.66377e-11	yes	down	7.12	2.52	5.03	9.21	7.12	2.96	2.51	2.09
FxaC_21g01980	FxaC_21g01980	PREDICTED: transcription factor TCP20 [Fragaria vesca subsp. vesca]	1.2148	1.98404e-13	7.44431e-12	yes	up	4.08333	9.39667	3.83	4.54	3.88	8.82	10.87	8.5		FxaC_21g08860	FxaC_21g08860	PREDICTED: cell division topological specificity factor homolog, chloroplastic-like [Fragaria vesca subsp. vesca]	-1.83945	2.71967e-12	8.90847e-11	yes	down	3.97333	0.933333	4.45	3.88	3.59	1.11	0.49	1.2
FxaC_28g04220	FxaC_28g04220	PREDICTED: ferric reduction oxidase 2-like [Fragaria vesca subsp. vesca]	1.1337	2.0058e-13	7.51924e-12	yes	up	4.09333	8.94	4.01	4.16	4.11	9.21	10.07	7.54		FxaC_8g33880	FxaC_8g33880	PREDICTED: cyclin-D3-1 [Fragaria vesca subsp. vesca]	-1.71359	2.96491e-12	9.67303e-11	yes	down	4.88333	1.3	5.18	5.6	3.87	1.08	1.27	1.55
FxaC_17g02580	FxaC_17g02580	PREDICTED: uncharacterized protein LOC101304671 [Fragaria vesca subsp. vesca]	1.18744	2.05019e-13	7.66738e-12	yes	up	10.3367	23.0967	12.69	8.96	9.36	24.13	24.32	20.84		FxaC_27g33800	FxaC_27g33800	PREDICTED: two-component response regulator-like PRR95 isoform X1 [Fragaria vesca subsp. vesca]	-1.13139	3.14619e-12	1.02353e-10	yes	down	14.2733	6.03	14.96	14.28	13.58	5.63	7.64	4.82
FxaC_17g23820	FxaC_17g23820	PREDICTED: uncharacterized protein At4g15970-like [Fragaria vesca subsp. vesca]	1.03416	2.07997e-13	7.77368e-12	yes	up	7.34	14.74	6.89	6.68	8.45	13.81	14.86	15.55		FxaC_12g47400	FxaC_12g47400	PREDICTED: uncharacterized protein LOC101293080 [Fragaria vesca subsp. vesca]	-1.10253	3.22576e-12	1.04823e-10	yes	down	26.2033	11.4133	30.26	24.91	23.44	11.58	10.44	12.22
FxaC_17g00870	FxaC_17g00870	PREDICTED: primary amine oxidase-like [Fragaria vesca subsp. vesca]	1.44436	2.09652e-13	7.83043e-12	yes	up	2.93	8.06333	3.17	2.05	3.57	6.36	9.12	8.71		FxaC_9g45420	FxaC_9g45420	PREDICTED: squamosa promoter-binding-like protein 3 [Fragaria vesca subsp. vesca]	-1.44919	3.83078e-12	1.23711e-10	yes	down	12.81	4.23	13.75	11.42	13.26	4.71	3.81	4.17
FxaC_19g11540	FxaC_19g11540	hypothetical protein PRUPE_5G125600 [Prunus persica]	1.75347	2.19376e-13	8.17231e-12	yes	up	8.55	30.09	8.77	7.59	9.29	36.7	28.4	25.17		FxaC_19g24940	FxaC_19g24940	photosystem I P700 apoprotein A2 [Fragaria vesca subsp. vesca]	-1.09408	3.98767e-12	1.28487e-10	yes	down	14.2367	6.28	11.72	17.08	13.91	5.87	6.15	6.82
FxaC_26g27890	FxaC_26g27890	PREDICTED: probable plastid-lipid-associated protein 11 [Fragaria vesca subsp. vesca]	1.05345	2.34371e-13	8.69694e-12	yes	up	13.5267	28.75	14.35	14.47	11.76	30.9	27.96	27.39		FxaC_20g24570	FxaC_20g24570	PREDICTED: 33 kDa ribonucleoprotein, chloroplastic [Fragaria vesca subsp. vesca]	-1.0114	4.21081e-12	1.35373e-10	yes	down	30.2867	14.1333	29.43	33.91	27.52	14.36	15.8	12.24
FxaC_7g15390	FxaC_7g15390	PREDICTED: 3-hydroxy-3-methylglutaryl-coenzyme A reductase 1-like [Fragaria vesca subsp. vesca]	3.03375	2.38902e-13	8.85935e-12	yes	up	0.0566667	1.47667	0	0.1	0.07	1.3	1.97	1.16		FxaC_24g25880	FxaC_24g25880	PREDICTED: aspartic proteinase nepenthesin-2 [Fragaria vesca subsp. vesca]	-1.24996	4.51961e-12	1.45056e-10	yes	down	13.5167	5.29333	11.53	14.42	14.6	4.42	5.18	6.28
FxaC_12g08410	FxaC_12g08410	PREDICTED: ATP-dependent zinc metalloprotease FTSH 9, chloroplastic [Fragaria vesca subsp. vesca]	1.06216	2.48809e-13	9.22075e-12	yes	up	6.03667	12.2767	7.69	4.83	5.59	11.89	13.07	11.87		FxaC_4g24850	FxaC_4g24850	hypothetical protein CUMW_141850 [Citrus unshiu]	-1.61767	4.54651e-12	1.45837e-10	yes	down	6.84667	1.91667	5.9	7.93	6.71	1.59	1.54	2.62
FxaC_20g05190	FxaC_20g05190	PREDICTED: probable GABA transporter 2 [Fragaria vesca subsp. vesca]	1.05849	2.61798e-13	9.69586e-12	yes	up	10.3633	26.6667	12.14	7.51	11.44	26.47	25.2	28.33		FxaC_17g28600	FxaC_17g28600	PREDICTED: pentatricopeptide repeat-containing protein At5g46580, chloroplastic [Fragaria vesca subsp. vesca]	-1.0399	4.68242e-12	1.50029e-10	yes	down	19.63	9.01333	18.52	21.34	19.03	10.81	6.95	9.28
FxaC_16g20670	FxaC_16g20670	PREDICTED: sec-independent protein translocase protein TATC, chloroplastic [Fragaria vesca subsp. vesca]	1.00441	2.71098e-13	1.00338e-11	yes	up	5.78333	11.3567	5.72	6.02	5.61	11.31	11.43	11.33		FxaC_28g08290	FxaC_28g08290	PREDICTED: probably inactive leucine-rich repeat receptor-like protein kinase At3g28040 [Fragaria vesca subsp. vesca]	-1.47746	5.28027e-12	1.68618e-10	yes	down	2.18	0.706667	2.2	2.28	2.06	0.7	0.69	0.73
FxaC_17g37100	FxaC_17g37100	PREDICTED: chitinase 10-like [Fragaria vesca subsp. vesca]	2.56776	2.71955e-13	1.0059e-11	yes	up	0.473333	4.12333	0.55	0.41	0.46	2.99	3.28	6.1		FxaC_22g40560	FxaC_22g40560	PREDICTED: aspartic proteinase nepenthesin-2 [Fragaria vesca subsp. vesca]	-1.26849	5.29539e-12	1.68818e-10	yes	down	10.6867	4.11333	9.51	11.01	11.54	3.96	4.03	4.35
FxaC_6g30810	FxaC_6g30810	PREDICTED: bifunctional epoxide hydrolase 2 [Fragaria vesca subsp. vesca]	1.14097	3.05339e-13	1.12141e-11	yes	up	9.35	18.0967	8.9	10.86	8.29	20.47	16.63	17.19		FxaC_22g43030	FxaC_22g43030	PREDICTED: aspartic proteinase nepenthesin-2 [Fragaria vesca subsp. vesca]	-1.26849	5.29539e-12	1.68818e-10	yes	down	10.6867	4.11333	9.51	11.01	11.54	3.96	4.03	4.35
FxaC_25g61680	FxaC_25g61680	PREDICTED: zinc finger protein CONSTANS-LIKE 1 [Fragaria vesca subsp. vesca]	2.02268	3.58636e-13	1.30709e-11	yes	up	1.03333	5.09667	1.28	1.21	0.61	4.34	5.94	5.01		FxaC_11g18000	FxaC_11g18000	basic leucine zipper 34-like [Rosa chinensis]	-1.88297	6.09318e-12	1.93498e-10	yes	down	3.11667	0.7	3.28	2.8	3.27	0.65	0.79	0.66
FxaC_1g05240	FxaC_1g05240	PREDICTED: sugar transport protein 7 [Fragaria vesca subsp. vesca]	1.30959	3.86017e-13	1.40242e-11	yes	up	4.11333	10.07	3.84	4.17	4.33	10.98	11.09	8.14		FxaC_15g08730	FxaC_15g08730	protein PHYLLO, chloroplastic isoform X2 [Rosa chinensis]	-1.05085	6.23045e-12	1.97638e-10	yes	down	8.22	3.66667	7.9	9.82	6.94	3.35	3.98	3.67
FxaC_11g32900	FxaC_11g32900	hypothetical protein RchiOBHm_Chr5g0058381 [Rosa chinensis]	2.16508	4.17488e-13	1.50814e-11	yes	up	8.19	32.92	3.66	5.74	15.17	32.39	19.61	46.76		FxaC_14g26200	FxaC_14g26200	PREDICTED: protein ECERIFERUM 26-like [Fragaria vesca subsp. vesca]	-1.16401	6.44336e-12	2.0349e-10	yes	down	12.1067	5.02667	12.1	12.75	11.47	4.89	5.89	4.3
FxaC_6g41140	FxaC_6g41140	PREDICTED: carotenoid 9,10(9',10')-cleavage dioxygenase 1-like [Fragaria vesca subsp. vesca]	1.9044	5.14191e-13	1.84931e-11	yes	up	0.3	1.25	0.39	0.17	0.34	1.15	1.2	1.4		FxaC_10g01290	FxaC_10g01290	PREDICTED: uncharacterized protein LOC101302531 [Fragaria vesca subsp. vesca]	-1.13252	6.71e-12	2.11212e-10	yes	down	17.6933	7.55667	16.28	17.52	19.28	9.07	6.03	7.57
FxaC_6g20770	FxaC_6g20770	PREDICTED: 3-hydroxy-3-methylglutaryl-coenzyme A reductase 1-like [Fragaria vesca subsp. vesca]	1.74801	5.40374e-13	1.93861e-11	yes	up	1.39	5	1.57	1.36	1.24	3.84	6.23	4.93		FxaC_2g08070	FxaC_2g08070	PREDICTED: nudix hydrolase 19, chloroplastic [Fragaria vesca subsp. vesca]	-1.18322	6.86251e-12	2.15539e-10	yes	down	10.0067	4.11667	8.33	10.64	11.05	4.76	3.95	3.64
FxaC_26g20710	FxaC_26g20710	PREDICTED: lysine-specific demethylase JMJ25-like isoform X4 [Fragaria vesca subsp. vesca]	1.0865	5.60308e-13	2.00886e-11	yes	up	3.84333	8.61333	4.35	3.46	3.72	7.46	8.43	9.95		FxaC_17g00050	FxaC_17g00050	PREDICTED: monocopper oxidase-like protein SKU5 [Fragaria vesca subsp. vesca]	-1.27244	6.90066e-12	2.16618e-10	yes	down	5.46	2.09333	4.82	6.27	5.29	2.36	1.89	2.03
FxaC_18g23660	FxaC_18g23660	PREDICTED: uncharacterized protein LOC101301109 [Fragaria vesca subsp. vesca]	1.07151	5.7197e-13	2.04811e-11	yes	up	8.20333	16.84	9.31	7.94	7.36	18.13	17.79	14.6		FxaC_9g44010	FxaC_9g44010	PREDICTED: 187-kDa microtubule-associated protein AIR9 [Fragaria vesca subsp. vesca]	-1.23167	7.1014e-12	2.22519e-10	yes	down	2.38333	0.95	2.2	2.41	2.54	0.84	0.88	1.13
FxaC_9g48810	FxaC_9g48810	PREDICTED: pathogenesis-related protein PR-4-like [Fragaria vesca subsp. vesca]	2.83277	5.73098e-13	2.05087e-11	yes	up	1.39667	19.9367	1.06	0.64	2.49	12.17	15.96	31.68		FxaC_10g43120	FxaC_10g43120	PREDICTED: vacuolar cation/proton exchanger 3-like [Fragaria vesca subsp. vesca]	-1.15613	7.2893e-12	2.28067e-10	yes	down	8.63	3.62667	7.97	10.12	7.8	3.88	3.33	3.67
FxaC_18g01440	FxaC_18g01440	PREDICTED: non-lysosomal glucosylceramidase [Fragaria vesca subsp. vesca]	1.93867	6.11057e-13	2.18261e-11	yes	up	0.566667	2.41667	0.44	0.39	0.87	2.01	2.72	2.52		FxaC_28g37300	FxaC_28g37300	PREDICTED: uncharacterized protein LOC101292742 [Fragaria vesca subsp. vesca]	-1.75411	7.57728e-12	2.3669e-10	yes	down	5.46	1.39667	4.94	6.25	5.19	1.09	0.95	2.15
FxaC_26g02470	FxaC_26g02470	(-)-germacrene D synthase-like [Rosa chinensis]	3.16789	7.412e-13	2.63105e-11	yes	up	0	0.88	0	0	0	0.58	0.69	1.37		FxaC_23g46790	FxaC_23g46790	PREDICTED: GDSL esterase/lipase At5g14450-like [Fragaria vesca subsp. vesca]	-1.54871	7.62875e-12	2.38168e-10	yes	down	4.68	1.43333	5	4.66	4.38	1.25	1.08	1.97
FxaC_1g10440	FxaC_1g10440	PREDICTED: transcription repressor OFP12-like [Fragaria vesca subsp. vesca]	2.08116	7.56636e-13	2.68252e-11	yes	up	0.926667	4.57667	0.8	0.68	1.3	3.41	4.38	5.94		FxaC_8g08050	FxaC_8g08050	PREDICTED: GDSL esterase/lipase EXL3-like [Fragaria vesca subsp. vesca]	-2.15256	7.6519e-12	2.3876e-10	yes	down	2.95	0.5	2.5	3.58	2.77	0.57	0.46	0.47
FxaC_19g00270	FxaC_19g00270	PREDICTED: xyloglucan galactosyltransferase KATAMARI1 [Fragaria vesca subsp. vesca]	3.16038	7.63911e-13	2.70664e-11	yes	up	0	1.5	0	0	0	1.78	1.41	1.31		FxaC_14g22140	FxaC_14g22140	PREDICTED: probable 1-deoxy-D-xylulose-5-phosphate synthase, chloroplastic [Fragaria vesca subsp. vesca]	-1.14497	7.74791e-12	2.41624e-10	yes	down	16.5067	6.98667	15.68	19.27	14.57	5.84	7.32	7.8
FxaC_23g00940	FxaC_23g00940	PREDICTED: glucan endo-1,3-beta-glucosidase, basic isoform-like [Fragaria vesca subsp. vesca]	2.3531	7.96222e-13	2.81242e-11	yes	up	14.31	95.92	13.45	11.84	17.64	53.6	101.95	132.21		FxaC_20g13460	FxaC_20g13460	PREDICTED: peptidyl-prolyl cis-trans isomerase CYP26-2, chloroplastic [Fragaria vesca subsp. vesca]	-1.07018	8.04995e-12	2.50226e-10	yes	down	21.4633	9.14333	18.88	25.52	19.99	11.22	8.93	7.28
FxaC_22g71700	FxaC_22g71700	PREDICTED: probable glycosyltransferase At5g20260 isoform X3 [Fragaria vesca subsp. vesca]	1.17703	8.29862e-13	2.92403e-11	yes	up	3.82	8.2	3.42	3.81	4.23	7.46	9.4	7.74		FxaC_26g11690	FxaC_26g11690	PREDICTED: probably inactive leucine-rich repeat receptor-like protein kinase At3g28040 [Fragaria vesca subsp. vesca]	-1.43717	8.46092e-12	2.61439e-10	yes	down	3.72	1.25333	3.88	4.57	2.71	1.3	0.96	1.5
FxaC_24g26380	FxaC_24g26380	PREDICTED: digalactosyldiacylglycerol synthase 1, chloroplastic [Fragaria vesca subsp. vesca]	1.08111	9.01208e-13	3.17151e-11	yes	up	3.43	7.16667	3.5	3.45	3.34	6.06	7.43	8.01		FxaC_19g07440	FxaC_19g07440	PREDICTED: probable pectate lyase 18 [Fragaria vesca subsp. vesca]	-1.80628	8.87362e-12	2.73601e-10	yes	down	51.28	12.45	59.26	40.79	53.79	10.08	9.73	17.54
FxaC_24g27940	FxaC_24g27940	PREDICTED: glycine, alanine and asparagine-rich protein-like [Fragaria vesca subsp. vesca]	1.30348	9.77776e-13	3.42832e-11	yes	up	44.0033	112.893	48.89	42.36	40.76	72.9	110.68	155.1		FxaC_10g42360	FxaC_10g42360	PREDICTED: uncharacterized protein LOC101292779 [Fragaria vesca subsp. vesca]	-1.09938	9.34513e-12	2.87365e-10	yes	down	10.0833	4.31	9.85	9.07	11.33	3.7	4.35	4.88
FxaC_28g24350	FxaC_28g24350	PREDICTED: SPX domain-containing membrane protein At4g22990-like [Fragaria vesca subsp. vesca]	1.1475	1.07358e-12	3.75044e-11	yes	up	3.36333	7.39	3.28	3.06	3.75	8.06	7.89	6.22		FxaC_14g04800	FxaC_14g04800	PREDICTED: protein NSP-INTERACTING KINASE 3 isoform X1 [Fragaria vesca subsp. vesca]	-1.57111	9.36997e-12	2.8782e-10	yes	down	3.93	1.18667	3.78	4.34	3.67	1.08	0.78	1.7
FxaC_16g25450	FxaC_16g25450	PREDICTED: uncharacterized endoplasmic reticulum membrane protein C16E8.02-like [Fragaria vesca subsp. vesca]	1.03786	1.09377e-12	3.81634e-11	yes	up	7.71	15.49	7.69	6.88	8.56	15.9	15.98	14.59		FxaC_1g40250	FxaC_1g40250	hypothetical protein RchiOBHm_Chr3g0458511 [Rosa chinensis]	-2.50859	9.76303e-12	2.98522e-10	yes	down	7.86333	0.81	6.48	9.35	7.76	1.39	0.22	0.82
FxaC_21g19890	FxaC_21g19890	MDIS1-interacting receptor like kinase 2-like [Prunus avium]	1.70648	1.1115e-12	3.87348e-11	yes	up	0.7	2.25	0.98	0.47	0.65	2.14	2.19	2.42		FxaC_22g49150	FxaC_22g49150	PREDICTED: lactosylceramide 4-alpha-galactosyltransferase-like [Fragaria vesca subsp. vesca]	-1.22623	9.77571e-12	2.98522e-10	yes	down	17.82	7.00667	17.94	15.65	19.87	6.73	8.32	5.97
FxaC_12g01950	FxaC_12g01950	Plant peroxidase [Macleaya cordata]	3.14419	1.12736e-12	3.92636e-11	yes	up	0	0.863333	0	0	0	0.69	0.61	1.29		FxaC_14g07010	FxaC_14g07010	PREDICTED: uncharacterized protein At5g01610 [Fragaria vesca subsp. vesca]	-1.21824	1.02469e-11	3.12576e-10	yes	down	6.43	2.60333	6.71	6.58	6	2.59	2.55	2.67
FxaC_5g00760	FxaC_5g00760	PREDICTED: transcription factor MYB44-like [Fragaria vesca subsp. vesca]	1.18049	1.13013e-12	3.93362e-11	yes	up	9.68333	21.5833	9.88	8.23	10.94	22.64	21.14	20.97		FxaC_21g16710	FxaC_21g16710	PREDICTED: glucose-6-phosphate 1-dehydrogenase, chloroplastic-like [Fragaria vesca subsp. vesca]	-2.08569	1.16833e-11	3.54882e-10	yes	down	2.48	0.45	1.73	3.41	2.3	0.38	0.46	0.51
FxaC_23g32640	FxaC_23g32640	PREDICTED: mitoferrin-like [Fragaria vesca subsp. vesca]	2.90415	1.1413e-12	3.9674e-11	yes	up	0.283333	4.92667	0.2	0.11	0.54	4.97	5.67	4.14		FxaC_18g29310	FxaC_18g29310	PREDICTED: mannose-1-phosphate guanyltransferase alpha isoform X2 [Fragaria vesca subsp. vesca]	-1.01508	1.18427e-11	3.58961e-10	yes	down	17.4067	7.91333	15.78	19.89	16.55	7.85	6.55	9.34
FxaC_3g11650	FxaC_3g11650	PREDICTED: dehydrodolichyl diphosphate synthase 6-like [Fragaria vesca subsp. vesca]	1.83501	1.14426e-12	3.97312e-11	yes	up	2.48	9.51333	3.52	1.61	2.31	13.61	7.89	7.04		FxaC_28g06090	FxaC_28g06090	PREDICTED: cytochrome P450 704C1-like isoform X2 [Fragaria vesca subsp. vesca]	-1.42214	1.21267e-11	3.67374e-10	yes	down	7.93	2.78	7.69	8.03	8.07	2.99	1.89	3.46
FxaC_16g30850	FxaC_16g30850	PREDICTED: protein indeterminate-domain 4, chloroplastic-like [Fragaria vesca subsp. vesca]	1.06438	1.18078e-12	4.09248e-11	yes	up	5.73	11.8267	5.59	6.75	4.85	10.59	11.61	13.28		FxaC_24g15720	FxaC_24g15720	PREDICTED: protein SRG1-like [Fragaria vesca subsp. vesca]	-2.55799	1.27507e-11	3.85258e-10	yes	down	1.76	0.176667	1.27	1.84	2.17	0.15	0.1	0.28
FxaC_28g21500	FxaC_28g21500	PREDICTED: FK506-binding protein 4 [Fragaria vesca subsp. vesca]	1.14493	1.1899e-12	4.12159e-11	yes	up	5.29	11.6067	5.36	4.82	5.69	9.7	12.44	12.68		FxaC_2g21830	FxaC_2g21830	PREDICTED: protein RALF-like 34 [Fragaria vesca subsp. vesca]	-1.78847	1.32351e-11	3.98425e-10	yes	down	48.1833	11.4767	48.94	53.69	41.92	10.65	9.05	14.73
FxaC_20g41370	FxaC_20g41370	PREDICTED: probable calcium-binding protein CML29 [Fragaria vesca subsp. vesca]	1.1422	1.23405e-12	4.26938e-11	yes	up	38.9867	83.1133	44.83	35.47	36.66	85.47	86.22	77.65		FxaC_1g00650	FxaC_1g00650	PREDICTED: 1-aminocyclopropane-1-carboxylate oxidase homolog 6-like [Fragaria vesca subsp. vesca]	-1.3991	1.33939e-11	4.02993e-10	yes	down	9.50333	3.22333	11.88	6.9	9.73	3.57	2.88	3.22
FxaC_16g15160	FxaC_16g15160	PREDICTED: sugar transport protein 13 [Fragaria vesca subsp. vesca]	1.69042	1.34782e-12	4.64613e-11	yes	up	0.876667	3.01333	0.7	1.08	0.85	2.36	2.84	3.84		FxaC_14g12870	FxaC_14g12870	PREDICTED: very-long-chain 3-oxoacyl-CoA reductase 1-like [Fragaria vesca subsp. vesca]	-1.23723	1.34346e-11	4.04006e-10	yes	down	11.02	4.33	11.36	11.63	10.07	4.64	3.83	4.52
FxaC_18g41900	FxaC_18g41900	PREDICTED: uncharacterized protein LOC101310991 [Fragaria vesca subsp. vesca]	1.86337	1.37541e-12	4.73554e-11	yes	up	1.03	4.11	1.11	1.22	0.76	3.84	4.86	3.63		FxaC_24g15970	FxaC_24g15970	PREDICTED: vacuolar cation/proton exchanger 3 [Fragaria vesca subsp. vesca]	-1.0518	1.57475e-11	4.68634e-10	yes	down	10.73	4.97	11.33	11.2	9.66	4.04	5.24	5.63
FxaC_21g55500	FxaC_21g55500	PREDICTED: (-)-germacrene D synthase-like [Fragaria vesca subsp. vesca]	3.05563	1.40292e-12	4.82446e-11	yes	up	0.00666667	0.926667	0.01	0.01	0	0.86	0.65	1.27		FxaC_1g07060	FxaC_1g07060	PREDICTED: phytochrome E-like isoform X1 [Fragaria vesca subsp. vesca]	-1.1343	1.58543e-11	4.7157e-10	yes	down	6.04667	2.59667	5.01	6.84	6.29	2.24	2.55	3
FxaC_15g35810	FxaC_15g35810	PREDICTED: uncharacterized protein LOC101307105 [Fragaria vesca subsp. vesca]	1.40677	1.43759e-12	4.93775e-11	yes	up	2.31333	6.12333	2.65	1.7	2.59	5.78	7.55	5.04		FxaC_9g10610	FxaC_9g10610	PREDICTED: uncharacterized protein LOC101292779 [Fragaria vesca subsp. vesca]	-1.46999	1.60074e-11	4.75599e-10	yes	down	4.47333	1.44667	4.63	4.35	4.44	1.31	1.36	1.67
FxaC_28g11360	FxaC_28g11360	PREDICTED: ultraviolet-B receptor UVR8 [Fragaria vesca subsp. vesca]	1.57977	1.46175e-12	5.00272e-11	yes	up	2.48667	7.25667	3.23	1.83	2.4	7.32	7.69	6.76		FxaC_14g11730	FxaC_14g11730	hypothetical protein GOBAR_AA05952 [Gossypium barbadense]	-1.09441	1.63161e-11	4.84048e-10	yes	down	4.36333	3.12667	3.77	4.62	4.7	2.58	3.42	3.38
FxaC_23g55170	FxaC_23g55170	PREDICTED: uncharacterized protein LOC101299609 [Fragaria vesca subsp. vesca]	1.31782	1.54376e-12	5.27393e-11	yes	up	2.83333	7.11667	2.65	3.14	2.71	5.81	7.75	7.79		FxaC_1g18370	FxaC_1g18370	PREDICTED: uncharacterized acetyltransferase At3g50280-like [Fragaria vesca subsp. vesca]	-1.03343	1.63926e-11	4.86064e-10	yes	down	5.64	2.58333	6.25	5.2	5.47	2.38	2.61	2.76
FxaC_3g11800	FxaC_3g11800	chitinase [Fragaria x ananassa]	2.99363	1.55255e-12	5.29763e-11	yes	up	3.57333	81.7333	2.7	1.61	6.41	52.46	76.49	116.25		FxaC_7g26940	FxaC_7g26940	PREDICTED: DIS3-like exonuclease 2 [Fragaria vesca subsp. vesca]	-1.16112	1.64854e-11	4.88564e-10	yes	down	2.91667	1.21667	3	2.82	2.93	1.09	1.16	1.4
FxaC_28g02500	FxaC_28g02500	PREDICTED: zinc finger protein CONSTANS-LIKE 1 [Fragaria vesca subsp. vesca]	1.18619	1.59789e-12	5.43939e-11	yes	up	5.14	11.6567	4.88	4.61	5.93	11.11	11.22	12.64		FxaC_28g04680	FxaC_28g04680	tubulin beta-1 chain [Rosa chinensis]	-1.0513	1.71223e-11	5.06652e-10	yes	down	14.81	6.74333	15.11	14.46	14.86	6.34	5.34	8.55
FxaC_21g25500	FxaC_21g25500	PREDICTED: transcription factor TT2-like [Fragaria vesca subsp. vesca]	1.77063	1.60346e-12	5.45186e-11	yes	up	2.31	8.44333	2.23	1.3	3.4	6.96	7.43	10.94		FxaC_2g34460	FxaC_2g34460	PREDICTED: beta-galactosidase 10 [Fragaria vesca subsp. vesca]	-1.47468	1.72975e-11	5.11307e-10	yes	down	3.79333	1.24	3.81	4.38	3.19	0.98	1.04	1.7
FxaC_10g33320	FxaC_10g33320	PREDICTED: pleiotropic drug resistance protein 2-like [Fragaria vesca subsp. vesca]	1.11725	1.65721e-12	5.62458e-11	yes	up	26.81	41.7567	35.98	20.69	23.76	40.65	47.7	36.92		FxaC_14g06020	FxaC_14g06020	PREDICTED: transcription factor PRE6 [Fragaria vesca subsp. vesca]	-1.19941	1.73816e-11	5.1353e-10	yes	down	13.0333	5.25667	12.39	12.36	14.35	4.82	5.3	5.65
FxaC_10g41360	FxaC_10g41360	PREDICTED: scarecrow-like protein 11 [Fragaria vesca subsp. vesca]	1.15714	1.67452e-12	5.67327e-11	yes	up	4.20333	9.24333	4.7	4.04	3.87	8.98	10.28	8.47		FxaC_24g43750	FxaC_24g43750	PREDICTED: uncharacterized protein LOC101291165 isoform X1 [Fragaria vesca subsp. vesca]	-1.30222	1.75224e-11	5.1742e-10	yes	down	2.61333	0.976667	2.77	2.32	2.75	0.84	0.81	1.28
FxaC_8g17980	FxaC_8g17980	PREDICTED: gibberellin receptor Gid1B-like [Fragaria vesca subsp. vesca]	1.32828	1.74142e-12	5.88598e-11	yes	up	2.42667	6.13667	2.44	2.34	2.5	5.56	7.07	5.78		FxaC_22g60180	FxaC_22g60180	PREDICTED: aspartic proteinase-like [Fragaria vesca subsp. vesca]	-1.07459	1.78372e-11	5.26174e-10	yes	down	10.5567	4.71333	9.85	12.11	9.71	5.1	3.98	5.06
FxaC_2g11610	FxaC_2g11610	PREDICTED: F-box/kelch-repeat protein At3g23880-like [Fragaria vesca subsp. vesca]	1.84469	1.77195e-12	5.98564e-11	yes	up	1.98	7.71333	2.75	0.91	2.28	7.32	7.91	7.91		FxaC_11g03410	FxaC_11g03410	PREDICTED: uncharacterized protein ycf23-like [Fragaria vesca subsp. vesca]	-1.08681	1.82213e-11	5.37016e-10	yes	down	38.7667	17.6767	32.95	47.33	36.02	19.51	17.81	15.71
FxaC_19g01130	FxaC_19g01130	PREDICTED: probable aminotransferase ACS10 [Fragaria vesca subsp. vesca]	1.21697	1.77902e-12	6.00596e-11	yes	up	3.64	8.39	3.35	3.56	4.01	8.72	8.94	7.51		FxaC_6g06590	FxaC_6g06590	PREDICTED: 2-hydroxyisoflavanone dehydratase-like [Fragaria vesca subsp. vesca]	-1.25375	1.89127e-11	5.55896e-10	yes	down	8.32667	3.24	9.51	8.55	6.92	3.65	2.27	3.8
FxaC_23g27810	FxaC_23g27810	PREDICTED: exocyst complex component EXO70A1-like [Fragaria vesca subsp. vesca]	2.83948	1.81144e-12	6.10823e-11	yes	up	0.0866667	1.43333	0.1	0	0.16	1.58	1.55	1.17		FxaC_24g46540	FxaC_24g46540	PREDICTED: protein trichome birefringence-like 43 [Fragaria vesca subsp. vesca]	-1.89042	1.97293e-11	5.79005e-10	yes	down	3.95	0.92	4.67	3.65	3.53	1.06	0.89	0.81
FxaC_24g29990	FxaC_24g29990	PREDICTED: remorin [Fragaria vesca subsp. vesca]	1.58676	1.85401e-12	6.23708e-11	yes	up	1.87	5.81667	2.43	1.65	1.53	5.16	6.36	5.93		FxaC_9g32530	FxaC_9g32530		-1.16432	2.00329e-11	5.87614e-10	yes	down	4.61333	1.91333	5.21	3.87	4.76	1.68	2.23	1.83
FxaC_22g55390	FxaC_22g55390	PREDICTED: uncharacterized protein LOC101299015 [Fragaria vesca subsp. vesca]	2.17561	1.86141e-12	6.25094e-11	yes	up	1.04667	5.82	1.08	1.32	0.74	4.78	7.57	5.11		FxaC_11g11940	FxaC_11g11940	PREDICTED: LOW QUALITY PROTEIN: 7-methylxanthosine synthase 1-like [Fragaria vesca subsp. vesca]	-2.48118	2.04322e-11	5.97185e-10	yes	down	3.04333	0.366667	3.63	3.25	2.25	0.16	0.48	0.46
FxaC_24g42420	FxaC_24g42420	cell wall invertase precursor [Fragaria x ananassa]	1.19194	1.8856e-12	6.32478e-11	yes	up	3.79	8.63667	3.88	4.39	3.1	8.23	8.58	9.1		FxaC_12g37150	FxaC_12g37150	PREDICTED: ribulose-1,5 bisphosphate carboxylase/oxygenase large subunit N-methyltransferase, chloroplastic isoform X3 [Fragaria vesca subsp. vesca]	-1.07178	2.14461e-11	6.25543e-10	yes	down	12.2167	5.33667	12.16	13.3	11.19	4.69	6.37	4.95
FxaC_11g16720	FxaC_11g16720	PREDICTED: uncharacterized protein LOC101310586 [Fragaria vesca subsp. vesca]	2.37953	1.91129e-12	6.3997e-11	yes	up	0.673333	4.68333	0.84	0.39	0.79	3.55	5.22	5.28		FxaC_16g26060	FxaC_16g26060	None	-1.08712	2.28306e-11	6.64234e-10	yes	down	18.8167	8.27333	19.26	18.41	18.78	7.43	8.61	8.78
FxaC_12g37210	FxaC_12g37210	PREDICTED: cationic amino acid transporter 5 [Fragaria vesca subsp. vesca]	1.48193	1.92809e-12	6.45218e-11	yes	up	2.99333	8.47667	2.76	2.5	3.72	8.81	9.1	7.52		FxaC_27g51080	FxaC_27g51080	PREDICTED: protein IQ-DOMAIN 1 isoform X1 [Fragaria vesca subsp. vesca]	-2.42135	2.32961e-11	6.77433e-10	yes	down	2.26667	0.263333	1.9	2.33	2.57	0.2	0.52	0.07
FxaC_16g24850	FxaC_16g24850	PREDICTED: probable inactive purple acid phosphatase 2 [Fragaria vesca subsp. vesca]	1.10059	2.11954e-12	7.05572e-11	yes	up	3.3	6.99333	3.07	3.53	3.3	6.54	6.68	7.76		FxaC_15g40430	FxaC_15g40430	PREDICTED: uncharacterized protein LOC101297532 [Fragaria vesca subsp. vesca]	-1.67223	2.54977e-11	7.3808e-10	yes	down	6.38333	1.72333	6.94	5.75	6.46	1.98	1.65	1.54
FxaC_19g02180	FxaC_19g02180	PREDICTED: putative methyltransferase DDB_G0268948 [Fragaria vesca subsp. vesca]	3.06419	2.16519e-12	7.19933e-11	yes	up	0.05	3.25667	0.15	0	0	1.25	3.33	5.19		FxaC_20g00180	FxaC_20g00180	PREDICTED: probable transaldolase [Fragaria vesca subsp. vesca]	-1.20461	2.64456e-11	7.6436e-10	yes	down	11.37	4.53667	11.09	11.25	11.77	5.34	4.82	3.45
FxaC_9g20270	FxaC_9g20270	PREDICTED: MLP-like protein 43 [Fragaria vesca subsp. vesca]	2.34589	2.2317e-12	7.40757e-11	yes	up	3.38667	22.1867	4.96	1.12	4.08	21.78	25	19.78		FxaC_2g29810	FxaC_2g29810	PREDICTED: transmembrane protein 136 [Fragaria vesca subsp. vesca]	-1.37011	2.67915e-11	7.73186e-10	yes	down	11.4933	4.53667	11.92	10.15	12.41	4.16	6.23	3.22
FxaC_21g36860	FxaC_21g36860	PREDICTED: thaumatin-like protein 1b [Fragaria vesca subsp. vesca]	1.8563	2.23839e-12	7.42546e-11	yes	up	52.2433	208.62	60.43	45.08	51.22	157.76	170.95	297.15		FxaC_4g11120	FxaC_4g11120	cellulose synthase A catalytic subunit 5 [UDP-forming]	-1.18457	2.74483e-11	7.90546e-10	yes	down	3.64667	1.50333	3.5	3.41	4.03	1.34	1.26	1.91
FxaC_25g39530	FxaC_25g39530	PREDICTED: uncharacterized protein LOC105350626 [Fragaria vesca subsp. vesca]	1.99196	2.26919e-12	7.51458e-11	yes	up	0.94	4.87667	0.99	0.9	0.93	5.5	4	5.13		FxaC_22g62990	FxaC_22g62990	PREDICTED: root phototropism protein 3-like [Fragaria vesca subsp. vesca]	-1.5992	2.76439e-11	7.9578e-10	yes	down	4.21333	1.18333	5.35	3.21	4.08	1.34	1.08	1.13
FxaC_10g26470	FxaC_10g26470	cold and drought-regulated protein CORA-like [Rosa chinensis]	1.06827	2.49028e-12	8.19932e-11	yes	up	13.77	28.5467	13.59	11.65	16.07	20.59	29.92	35.13		FxaC_15g15330	FxaC_15g15330	PREDICTED: non-specific lipid transfer protein GPI-anchored 1 [Fragaria vesca subsp. vesca]	-2.04372	3.00234e-11	8.61248e-10	yes	down	4.67333	0.88	4.45	4.99	4.58	1.13	0.7	0.81
FxaC_4g27520	FxaC_4g27520	B-box zinc finger protein 19-like [Rosa chinensis]	1.50846	2.49817e-12	8.22056e-11	yes	up	2.04333	5.99667	2.46	1.62	2.05	5.87	5.45	6.67		FxaC_19g34660	FxaC_19g34660	Rhamnogalacturonate lyase family protein [Theobroma cacao]	-1.07082	3.04154e-11	8.72055e-10	yes	down	7.38	2.97667	7.9	6.57	7.67	3.3	3.01	2.62
FxaC_28g00440	FxaC_28g00440	PREDICTED: LOW QUALITY PROTEIN: 4-coumarate--CoA ligase 2-like [Fragaria vesca subsp. vesca]	1.23526	2.75947e-12	9.03368e-11	yes	up	4.41	10.4433	3.93	4.3	5	9.56	8.03	13.74		FxaC_9g51240	FxaC_9g51240	PREDICTED: probable trehalose-phosphate phosphatase C isoform X1 [Fragaria vesca subsp. vesca]	-2.91569	3.09327e-11	8.85558e-10	yes	down	6.32	0.176667	8.31	4.4	6.25	0.08	0.04	0.41
FxaC_26g10070	FxaC_26g10070	PREDICTED: uncharacterized protein LOC101292746 isoform X1 [Fragaria vesca subsp. vesca]	1.01498	2.82021e-12	9.2167e-11	yes	up	18.6667	36.7333	20.35	16.59	19.06	38.22	41.98	30		FxaC_7g30390	FxaC_7g30390	PREDICTED: ethylene-responsive transcription factor SHINE 2-like [Fragaria vesca subsp. vesca]	-1.34416	3.16207e-11	9.04348e-10	yes	down	10.7967	3.89333	11.52	9.4	11.47	3.69	3.2	4.79
FxaC_9g38860	FxaC_9g38860	PREDICTED: NAC domain-containing protein 21/22-like isoform X1 [Fragaria vesca subsp. vesca]	1.86265	2.89594e-12	9.45881e-11	yes	up	1.47	5.88	1.61	1.23	1.57	5.86	7.02	4.76		FxaC_11g42870	FxaC_11g42870	PREDICTED: probable inactive receptor kinase At5g58300 [Fragaria vesca subsp. vesca]	-1.9829	3.31105e-11	9.46484e-10	yes	down	1.74	0.346667	1.3	1.82	2.1	0.4	0.29	0.35
FxaC_18g27460	FxaC_18g27460	PREDICTED: glutamine synthetase cytosolic isozyme [Fragaria vesca subsp. vesca]	1.02215	3.03644e-12	9.88949e-11	yes	up	9.60667	19.0867	9.87	9.65	9.3	21.73	19.07	16.46		FxaC_14g04770	FxaC_14g04770	hypothetical protein CUMW_137170 [Citrus unshiu]	-1.24076	3.37557e-11	9.63966e-10	yes	down	9.46	3.69	8.72	10.56	9.1	4.16	4.22	2.69
FxaC_3g25200	FxaC_3g25200	PREDICTED: L-ascorbate oxidase [Fragaria vesca subsp. vesca]	2.7214	3.38448e-12	1.09918e-10	yes	up	0.103333	1.32	0.08	0.03	0.2	1.47	1.11	1.38		FxaC_14g22380	FxaC_14g22380	PREDICTED: receptor-like cytosolic serine/threonine-protein kinase RBK2 isoform X1 [Fragaria vesca subsp. vesca]	-1.52827	3.41524e-11	9.73836e-10	yes	down	4.83	1.48667	4.63	5.12	4.74	1.79	1.63	1.04
FxaC_24g46050	FxaC_24g46050	PREDICTED: glucan endo-1,3-beta-glucosidase, basic isoform-like [Fragaria vesca subsp. vesca]	1.92826	3.97599e-12	1.28183e-10	yes	up	3.95667	16.9567	4.11	3.69	4.07	9.17	17.14	24.56		FxaC_28g29940	FxaC_28g29940	PREDICTED: 50S ribosomal protein L3-1, chloroplastic [Fragaria vesca subsp. vesca]	-1.02256	3.45054e-11	9.83412e-10	yes	down	60.6167	27.83	58.21	67.33	56.31	30.56	30.65	22.28
FxaC_19g11570	FxaC_19g11570	PREDICTED: bidirectional sugar transporter SWEET4 [Fragaria vesca subsp. vesca]	2.2689	4.30439e-12	1.38303e-10	yes	up	0.56	3.53333	0.22	0.62	0.84	3.78	4	2.82		FxaC_17g45420	FxaC_17g45420	PREDICTED: D-3-phosphoglycerate dehydrogenase 2, chloroplastic [Fragaria vesca subsp. vesca]	-1.08651	3.53468e-11	1.00539e-09	yes	down	8.99333	3.97667	9.66	8.57	8.75	3.04	4.32	4.57
FxaC_20g10650	FxaC_20g10650	PREDICTED: subtilisin-like protease SBT3.3 [Fragaria vesca subsp. vesca]	2.23166	4.48319e-12	1.43967e-10	yes	up	0.35	2.07	0.42	0.14	0.49	1.39	2.04	2.78		FxaC_21g63180	FxaC_21g63180	PREDICTED: farnesyl pyrophosphate synthase 1-like [Fragaria vesca subsp. vesca]	-1.51741	3.68017e-11	1.04522e-09	yes	down	7.92667	2.40333	7.62	7.51	8.65	2.54	2.76	1.91
FxaC_22g25720	FxaC_22g25720	PREDICTED: coatomer subunit beta'-1-like isoform X2 [Fragaria vesca subsp. vesca]	3.00405	5.15765e-12	1.64887e-10	yes	up	0.03	1.69	0.09	0	0	1.38	0.92	2.77		FxaC_9g32750	FxaC_9g32750	PREDICTED: peroxidase 47 [Fragaria vesca subsp. vesca]	-2.36157	3.71817e-11	1.05548e-09	yes	down	4.07667	0.493333	3.84	2.94	5.45	0.24	0.58	0.66
FxaC_7g19930	FxaC_7g19930	PREDICTED: early light-induced protein 1, chloroplastic-like [Fragaria vesca subsp. vesca]	1.54969	5.15735e-12	1.64887e-10	yes	up	3.53667	10.6733	5.17	2.62	2.82	10.4	10.17	11.45		FxaC_12g09240	FxaC_12g09240	PREDICTED: flocculation protein FLO11 [Fragaria vesca subsp. vesca]	-1.34312	3.8664e-11	1.09377e-09	yes	down	4.21667	1.50333	4.55	3.87	4.23	1.45	1.89	1.17
FxaC_16g23930	FxaC_16g23930	cytochrome P450 CYP749A22-like [Prunus avium]	2.63908	5.26085e-12	1.68092e-10	yes	up	0.136667	1.44	0.07	0.16	0.18	1.72	1.33	1.27		FxaC_13g29460	FxaC_13g29460	PREDICTED: acyl carrier protein 1, chloroplastic-like [Fragaria vesca subsp. vesca]	-1.20889	4.11057e-11	1.15826e-09	yes	down	24.2367	11.28	27.39	23.52	21.8	9.99	9.49	14.36
FxaC_24g55590	FxaC_24g55590	PREDICTED: collagen alpha-2(IV) chain-like isoform X1 [Fragaria vesca subsp. vesca]	2.22215	5.53619e-12	1.76299e-10	yes	up	12.6267	77.2767	9.42	15.61	12.85	54.29	63.92	113.62		FxaC_19g13680	FxaC_19g13680	PREDICTED: protein NRT1/ PTR FAMILY 4.6 [Fragaria vesca subsp. vesca]	-2.64309	4.14445e-11	1.16723e-09	yes	down	1.61	0.106667	2.36	1.12	1.35	0.16	0.16	0
FxaC_18g28750	FxaC_18g28750	PREDICTED: uncharacterized protein LOC101301397 [Fragaria vesca subsp. vesca]	1.10507	5.6055e-12	1.78407e-10	yes	up	4.18	8.88667	3.67	4.39	4.48	7.94	9.58	9.14		FxaC_8g24670	FxaC_8g24670	PREDICTED: ABC transporter G family member 22-like [Fragaria vesca subsp. vesca]	-2.64776	4.46296e-11	1.25201e-09	yes	down	0.786667	0.0533333	0.87	0.77	0.72	0.11	0.02	0.03
FxaC_5g00890	FxaC_5g00890	PREDICTED: F-box protein Gid2 [Fragaria vesca subsp. vesca]	1.18799	6.19783e-12	1.96712e-10	yes	up	23.9833	53.4333	24.08	19.7	28.17	57.77	47.42	55.11		FxaC_20g01250	FxaC_20g01250	PREDICTED: copper chaperone for superoxide dismutase, chloroplastic/cytosolic [Fragaria vesca subsp. vesca]	-1.6352	4.46656e-11	1.25241e-09	yes	down	5.05667	1.41667	5.83	5.05	4.29	2	0.88	1.37
FxaC_9g43320	FxaC_9g43320	hypothetical protein BC332_00887 [Capsicum chinense]	1.58782	6.23962e-12	1.97819e-10	yes	up	0.83	2.65333	0.6	1.03	0.86	2.23	1.94	3.79		FxaC_14g03510	FxaC_14g03510	PREDICTED: polygalacturonase At1g48100 [Fragaria vesca subsp. vesca]	-1.85885	4.67986e-11	1.30901e-09	yes	down	4.05667	0.92	3.68	4.52	3.97	0.66	1.25	0.85
FxaC_26g03580	FxaC_26g03580	PREDICTED: UPF0496 protein At4g34330 [Fragaria vesca subsp. vesca]	2.98136	6.34602e-12	2.00748e-10	yes	up	0.04	2.09667	0	0.12	0	1.34	2.52	2.43		FxaC_21g14980	FxaC_21g14980	PREDICTED: palmitoyl-monogalactosyldiacylglycerol delta-7 desaturase, chloroplastic-like isoform X1 [Fragaria vesca subsp. vesca]	-2.52169	4.75742e-11	1.32941e-09	yes	down	4.40667	0.44	3.27	6.15	3.8	0.2	0.22	0.9
FxaC_1g11640	FxaC_1g11640	PREDICTED: endochitinase-like [Fragaria vesca subsp. vesca]	1.04074	6.384e-12	2.01838e-10	yes	up	33.6767	73.83	34.54	32.41	34.08	57.29	62.36	101.84		FxaC_26g30120	FxaC_26g30120	PREDICTED: protein TRIGALACTOSYLDIACYLGLYCEROL 4, chloroplastic [Fragaria vesca subsp. vesca]	-1.67904	4.8509e-11	1.35421e-09	yes	down	4.02	1.07667	4.53	4.4	3.13	1.09	0.88	1.26
FxaC_23g09650	FxaC_23g09650	PREDICTED: cucumber peeling cupredoxin-like [Fragaria vesca subsp. vesca]	2.50492	6.43046e-12	2.03195e-10	yes	up	0.273333	2.53667	0.47	0.2	0.15	1.62	2.28	3.71		FxaC_26g04990	FxaC_26g04990	PREDICTED: protein IQ-DOMAIN 1 isoform X1 [Fragaria vesca subsp. vesca]	-1.47049	4.90236e-11	1.36724e-09	yes	down	6.89333	2.27667	4.99	6.89	8.8	2.87	2.11	1.85
FxaC_22g54390	FxaC_22g54390	PREDICTED: L-type lectin-domain containing receptor kinase IV.1 [Fragaria vesca subsp. vesca]	1.06274	6.44978e-12	2.03581e-10	yes	up	6.08333	12.4733	7.59	4.73	5.93	12.76	12.2	12.46		FxaC_15g12540	FxaC_15g12540	PREDICTED: uncharacterized protein LOC101293487 [Fragaria vesca subsp. vesca]	-1.69112	5.17678e-11	1.4396e-09	yes	down	5	1.33	4.91	4.68	5.41	1.66	1.07	1.26
FxaC_1g04840	FxaC_1g04840	PREDICTED: uncharacterized protein LOC101298453 [Fragaria vesca subsp. vesca]	1.16472	6.5574e-12	2.06864e-10	yes	up	21.8067	47.97	23.44	18.03	23.95	41.03	47.4	55.48		FxaC_17g20400	FxaC_17g20400	PREDICTED: mitochondrial outer membrane protein porin of 36 kDa-like [Fragaria vesca subsp. vesca]	-1.79789	5.17689e-11	1.4396e-09	yes	down	6.19667	1.47333	5.13	7.07	6.39	1.35	1.4	1.67
FxaC_27g39060	FxaC_27g39060	PREDICTED: rop guanine nucleotide exchange factor 5 [Fragaria vesca subsp. vesca]	1.03622	6.73072e-12	2.11748e-10	yes	up	6.34333	12.8833	6.38	7.35	5.3	11.45	10.78	16.42		FxaC_20g40660	FxaC_20g40660	PREDICTED: protein Daple [Fragaria vesca subsp. vesca]	-1.34191	5.27407e-11	1.4652e-09	yes	down	1.56667	0.57	1.63	1.45	1.62	0.45	0.48	0.78
FxaC_3g00430	FxaC_3g00430	PREDICTED: EIN3-binding F-box protein 1-like [Fragaria vesca subsp. vesca]	1.10126	6.85648e-12	2.15467e-10	yes	up	5.38333	12.0033	6.21	4.49	5.45	11.35	13.73	10.93		FxaC_21g15270	FxaC_21g15270	PREDICTED: GDSL esterase/lipase At2g42990-like [Fragaria vesca subsp. vesca]	-1.44058	5.45726e-11	1.51315e-09	yes	down	9.68	3.19	10.19	10.11	8.74	2.5	4.36	2.71
FxaC_16g22230	FxaC_16g22230	PREDICTED: programmed cell death 6-interacting protein [Fragaria vesca subsp. vesca]	1.0346	7.00263e-12	2.19578e-10	yes	up	10.4133	21.8867	9.79	10.96	10.49	21.68	24.02	19.96		FxaC_18g44270	FxaC_18g44270	PREDICTED: probable LRR receptor-like serine/threonine-protein kinase At1g63430 [Fragaria vesca subsp. vesca]	-1.16536	5.46933e-11	1.51577e-09	yes	down	5.9	2.45667	5.8	6.97	4.93	2.37	2.26	2.74
FxaC_5g12910	FxaC_5g12910	PREDICTED: uncharacterized protein LOC101301347 [Fragaria vesca subsp. vesca]	1.24183	7.49913e-12	2.34505e-10	yes	up	3.95	9.46667	4.58	2.7	4.57	9.68	8.91	9.81		FxaC_13g07970	FxaC_13g07970	PREDICTED: probable protein S-acyltransferase 22 [Fragaria vesca subsp. vesca]	-1.0387	5.60114e-11	1.55155e-09	yes	down	9.20667	4.23333	9.4	9.33	8.89	4.02	3.27	5.41
FxaC_27g30760	FxaC_27g30760	PREDICTED: uncharacterized protein LOC101306672 [Fragaria vesca subsp. vesca]	3.03586	7.86746e-12	2.44819e-10	yes	up	0	0.98	0	0	0	0.78	0.81	1.35		FxaC_21g70990	FxaC_21g70990	PREDICTED: GDSL esterase/lipase At5g33370-like [Fragaria vesca subsp. vesca]	-1.92283	5.6707e-11	1.56929e-09	yes	down	138.77	29.6433	127.46	166.59	122.26	21.88	23.23	43.82
FxaC_22g67770	FxaC_22g67770	PREDICTED: probable aldo-keto reductase 1 [Fragaria vesca subsp. vesca]	1.19445	8.16436e-12	2.53644e-10	yes	up	8.25	18.8433	8.49	7.01	9.25	14.53	18.21	23.79		FxaC_26g15250	FxaC_26g15250	PREDICTED: protein INVOLVED IN DE NOVO 2 [Fragaria vesca subsp. vesca]	-1.18556	5.76883e-11	1.59491e-09	yes	down	4.94	2.02	4.8	4.76	5.26	2.22	1.73	2.11
FxaC_18g21480	FxaC_18g21480	PREDICTED: inositol-tetrakisphosphate 1-kinase 1 [Fragaria vesca subsp. vesca]	1.53455	8.1994e-12	2.54457e-10	yes	up	3.05	9.18	2.89	2.75	3.51	8.1	9.32	10.12		FxaC_12g19220	FxaC_12g19220	PREDICTED: nucleobase-ascorbate transporter 12 [Fragaria vesca subsp. vesca]	-1.02964	5.81936e-11	1.60655e-09	yes	down	8.55	3.96	7.79	8.71	9.15	3.72	3.28	4.88
FxaC_2g29660	FxaC_2g29660	PREDICTED: laccase-15-like isoform X2 [Fragaria vesca subsp. vesca]	2.99663	8.50183e-12	2.62562e-10	yes	up	0.01	0.91	0.03	0	0	0.8	0.7	1.23		FxaC_9g23310	FxaC_9g23310	PREDICTED: uncharacterized protein LOC105352200 isoform X1 [Fragaria vesca subsp. vesca]	-1.1551	5.90683e-11	1.62913e-09	yes	down	7.48	3.30333	7.34	7.06	8.04	3.23	3.24	3.44
FxaC_9g40020	FxaC_9g40020	PREDICTED: cytochrome P450 CYP749A22-like [Fragaria vesca subsp. vesca]	2.22625	8.92397e-12	2.74857e-10	yes	up	0.353333	2.14	0.54	0.17	0.35	2	1.54	2.88		FxaC_11g42450	FxaC_11g42450	PREDICTED: insulin-degrading enzyme-like [Fragaria vesca subsp. vesca]	-1.42043	5.953e-11	1.6395e-09	yes	down	3.07333	0.94	3.35	2.69	3.18	1.02	0.83	0.97
FxaC_20g02580	FxaC_20g02580	PREDICTED: uncharacterized protein LOC101304671 [Fragaria vesca subsp. vesca]	1.10565	9.00129e-12	2.7709e-10	yes	up	8.59	18.21	8.89	9.52	7.36	18.79	18.18	17.66		FxaC_14g36950	FxaC_14g36950	protein trichome birefringence-like 5 [Rosa chinensis]	-1.41707	5.95589e-11	1.6395e-09	yes	down	4.93667	1.67	4.85	5.29	4.67	1.41	1.52	2.08
FxaC_26g23380	FxaC_26g23380	PREDICTED: BURP domain-containing protein 3-like [Fragaria vesca subsp. vesca]	1.60742	9.52865e-12	2.92224e-10	yes	up	1.43	4.54333	1.5	0.88	1.91	3.75	5.17	4.71		FxaC_27g23000	FxaC_27g23000	PREDICTED: acetyl-coenzyme A carboxylase carboxyl transferase subunit alpha, chloroplastic-like [Fragaria vesca subsp. vesca]	-1.19431	6.07222e-11	1.66982e-09	yes	down	5.43667	2.17	5.54	5.55	5.22	2.38	2.32	1.81
FxaC_14g05910	FxaC_14g05910	PREDICTED: uncharacterized protein LOC101308572 [Fragaria vesca subsp. vesca]	2.71536	9.55309e-12	2.92817e-10	yes	up	0.183333	1.76667	0.21	0	0.34	2.33	1.9	1.07		FxaC_2g41270	FxaC_2g41270	None	-1.48349	6.07479e-11	1.66982e-09	yes	down	4.31667	1.37667	5.08	3.11	4.76	1.03	1.52	1.58
FxaC_9g03200	FxaC_9g03200	unnamed protein product, partial [Vitis vinifera]	1.49286	9.77188e-12	2.98522e-10	yes	up	0.71	2.08	0.73	0.86	0.54	1.69	1.99	2.56		FxaC_12g19060	FxaC_12g19060	PREDICTED: uncharacterized protein LOC101292985 [Fragaria vesca subsp. vesca]	-1.38377	6.41269e-11	1.75344e-09	yes	down	3.06333	1.06667	3.12	3.37	2.7	1.21	0.84	1.15
FxaC_13g25820	FxaC_13g25820	PREDICTED: B3 domain-containing protein Os01g0723500-like [Fragaria vesca subsp. vesca]	1.03858	1.03582e-11	3.15804e-10	yes	up	24.49	49.4833	26.64	22.62	24.21	41.63	51.5	55.32		FxaC_14g02840	FxaC_14g02840	PREDICTED: uncharacterized protein LOC101313505 isoform X1 [Fragaria vesca subsp. vesca]	-1.10212	6.41018e-11	1.75344e-09	yes	down	11.3067	4.91667	12.5	11	10.42	4.82	5.13	4.8
FxaC_28g03440	FxaC_28g03440	PREDICTED: ABC transporter C family member 10-like [Fragaria vesca subsp. vesca]	1.53091	1.044e-11	3.1813e-10	yes	up	0.616667	1.85333	0.77	0.43	0.65	1.58	2.09	1.89		FxaC_19g15260	FxaC_19g15260	PREDICTED: beta-glucosidase 44-like [Fragaria vesca subsp. vesca]	-1.39171	6.66679e-11	1.81599e-09	yes	down	5.11333	1.78333	4.76	4.98	5.6	1.58	1.75	2.02
FxaC_27g23290	FxaC_27g23290	PREDICTED: probable leucine-rich repeat receptor-like protein kinase At1g35710, partial [Fragaria vesca subsp. vesca]	1.47512	1.07307e-11	3.26814e-10	yes	up	1.39	3.91333	1.27	1.14	1.76	2.55	4.28	4.91		FxaC_20g21540	FxaC_20g21540	PREDICTED: phospholipase A1-Ibeta2, chloroplastic [Fragaria vesca subsp. vesca]	-1.14135	7.15545e-11	1.94263e-09	yes	down	10.3567	4.36	9.72	10.1	11.25	3.85	5.01	4.22
FxaC_26g33420	FxaC_26g33420	PREDICTED: putative receptor-like protein kinase At3g47110 [Fragaria vesca subsp. vesca]	2.73838	1.18093e-11	3.58137e-10	yes	up	0.0566667	0.846667	0.07	0.05	0.05	0.51	1.37	0.66		FxaC_9g28090	FxaC_9g28090	PREDICTED: uncharacterized protein LOC101293573 [Fragaria vesca subsp. vesca]	-1.23338	7.46551e-11	2.02297e-09	yes	down	4.92333	1.83333	5.33	4.88	4.56	1.6	1.73	2.17
FxaC_11g11910	FxaC_11g11910	PREDICTED: vacuolar-sorting receptor 6 [Fragaria vesca subsp. vesca]	1.47242	1.22963e-11	3.71922e-10	yes	up	3	8.54667	3.82	1.61	3.57	6.58	9.21	9.85		FxaC_24g18140	FxaC_24g18140	PREDICTED: uracil phosphoribosyltransferase [Fragaria vesca subsp. vesca]	-1.0616	7.48989e-11	2.02861e-09	yes	down	17.8667	8.06333	16.86	21.25	15.49	8.07	7.8	8.32
FxaC_4g37650	FxaC_4g37650	PREDICTED: probable sucrose-phosphate synthase 1 [Fragaria vesca subsp. vesca]	1.07555	1.45343e-11	4.35077e-10	yes	up	3.56333	7.41667	3.38	4.32	2.99	7.49	8.01	6.75		FxaC_26g11580	FxaC_26g11580	putative cysteine-rich repeat secretory protein 21 [Rosa chinensis]	-1.42488	7.83894e-11	2.11814e-09	yes	down	5.98	1.99333	7.66	4.08	6.2	1.47	2.73	1.78
FxaC_18g31440	FxaC_18g31440	PREDICTED: uncharacterized protein LOC101304195 isoform X1 [Fragaria vesca subsp. vesca]	1.39697	1.45363e-11	4.35077e-10	yes	up	1.22	3.21333	1.7	0.84	1.12	3.37	3.25	3.02		FxaC_1g15830	FxaC_1g15830	PREDICTED: probable vacuolar amino acid transporter YPQ2 isoform X2 [Fragaria vesca subsp. vesca]	-1.14318	8.09638e-11	2.18461e-09	yes	down	22.7333	9.61667	17.41	26.31	24.48	11.62	8.31	8.92
FxaC_20g04170	FxaC_20g04170	PREDICTED: UDP-glucose 4-epimerase GEPI48-like [Fragaria vesca subsp. vesca]	1.39323	1.47666e-11	4.41509e-10	yes	up	4.54333	12.1067	4.98	5.55	3.1	12.12	12.72	11.48		FxaC_17g30090	FxaC_17g30090	Auxin responsive SAUR protein [Cynara cardunculus var. scolymus]	-1.54661	8.21037e-11	2.21224e-09	yes	down	7.79667	2.56	7.6	8.24	7.55	2.51	1.77	3.4
FxaC_8g37460	FxaC_8g37460	PREDICTED: uncharacterized protein LOC101308741 [Fragaria vesca subsp. vesca]	1.26447	1.50879e-11	4.50646e-10	yes	up	2.46333	5.93	2.83	2.62	1.94	6.15	5.95	5.69		FxaC_8g10830	FxaC_8g10830	PREDICTED: NADP-dependent malic enzyme [Fragaria vesca subsp. vesca]	-1.34661	8.26981e-11	2.22616e-09	yes	down	4.1	1.46	4.13	4.77	3.4	1.3	1.71	1.37
FxaC_24g43420	FxaC_24g43420	PREDICTED: cytochrome P450 71A1-like [Fragaria vesca subsp. vesca]	1.46889	1.53271e-11	4.57075e-10	yes	up	2.81	8.07667	2.67	3.48	2.28	7.24	5.81	11.18		FxaC_17g11740	FxaC_17g11740	PREDICTED: DELLA protein RGA2-like [Fragaria vesca subsp. vesca]	-1.15257	8.54768e-11	2.29664e-09	yes	down	9.86	4.13333	8.3	12.23	9.05	4.71	3.7	3.99
FxaC_18g36360	FxaC_18g36360	PREDICTED: chaperone protein ClpD, chloroplastic [Fragaria vesca subsp. vesca]	1.39693	1.54726e-11	4.60932e-10	yes	up	1.00667	2.71	1.06	1.04	0.92	2.15	2.87	3.11		FxaC_28g16230	FxaC_28g16230	PREDICTED: LOB domain-containing protein 1-like [Fragaria vesca subsp. vesca]	-2.27161	8.72845e-11	2.34192e-09	yes	down	9.26	1.14333	13.4	6.05	8.33	0.29	1.59	1.55
FxaC_6g27890	FxaC_6g27890	PREDICTED: uncharacterized protein LOC101301347 [Fragaria vesca subsp. vesca]	1.25651	1.56306e-11	4.65398e-10	yes	up	3.26333	7.80667	3.01	3.37	3.41	6.83	8.68	7.91		FxaC_22g09390	FxaC_22g09390	glycine-rich cell wall structural protein-like [Rosa chinensis]	-1.93915	8.77448e-11	2.35219e-09	yes	down	5.48667	1.15667	5.12	5.73	5.61	0.86	0.98	1.63
FxaC_17g51750	FxaC_17g51750	PREDICTED: purine permease 3-like [Fragaria vesca subsp. vesca]	1.1118	1.6023e-11	4.75599e-10	yes	up	6.1	12.9667	7.24	4.64	6.42	11.36	14.26	13.28		FxaC_10g01100	FxaC_10g01100	PREDICTED: 3-oxoacyl-[acyl-carrier-protein]	-1.00122	8.80476e-11	2.35797e-09	yes	down	14.43	6.83333	13.18	16.98	13.13	6.06	6.67	7.77
FxaC_22g70820	FxaC_22g70820	putative glycerophosphodiester phosphodiesterase, protein kinase RLK-Pelle-LRK10L-2 family [Rosa chinensis]	1.83481	1.7167e-11	5.07712e-10	yes	up	0.57	2.23667	0.67	0.52	0.52	2.1	2.1	2.51		FxaC_17g19470	FxaC_17g19470	PREDICTED: thioredoxin-like 1-2, chloroplastic [Fragaria vesca subsp. vesca]	-1.32662	8.98825e-11	2.40486e-09	yes	down	4.39667	1.63667	4.67	3.99	4.53	1.53	1.74	1.64
FxaC_10g21560	FxaC_10g21560	PREDICTED: epidermis-specific secreted glycoprotein EP1-like [Fragaria vesca subsp. vesca]	2.60734	1.82251e-11	5.37016e-10	yes	up	1.83	19.5633	2.43	1.11	1.95	18.53	10.18	29.98		FxaC_19g20610	FxaC_19g20610	L10-interacting MYB domain-containing protein-like [Rosa chinensis]	-1.79924	9.3359e-11	2.49322e-09	yes	down	12.15	2.85667	11.73	14.83	9.89	1.82	2.93	3.82
FxaC_24g14640	FxaC_24g14640	PREDICTED: alanine--glyoxylate aminotransferase 2 homolog 2, mitochondrial [Fragaria vesca subsp. vesca]	1.78865	1.85193e-11	5.45172e-10	yes	up	1.11667	4.24667	1.15	1.39	0.81	3.64	3.39	5.71		FxaC_18g42140	FxaC_18g42140	PREDICTED: mitogen-activated protein kinase kinase kinase 7-like [Fragaria vesca subsp. vesca]	-1.22634	9.49862e-11	2.53313e-09	yes	down	4.99333	1.96667	5.74	4.61	4.63	2.52	1.52	1.86
FxaC_24g05790	FxaC_24g05790	PREDICTED: probable glycosyltransferase At5g20260 isoform X3 [Fragaria vesca subsp. vesca]	1.6098	2.02061e-11	5.92087e-10	yes	up	0.593333	1.89	0.69	0.37	0.72	2.03	1.88	1.76		FxaC_13g38820	FxaC_13g38820	PREDICTED: 6-phosphogluconate dehydrogenase, decarboxylating 2, chloroplastic [Fragaria vesca subsp. vesca]	-1.26813	9.70427e-11	2.58556e-09	yes	down	6.79333	2.6	6.03	6.26	8.09	2.74	2.45	2.61
FxaC_26g36530	FxaC_26g36530	PREDICTED: probable carboxylesterase 15 [Fragaria vesca subsp. vesca]	1.66297	2.03828e-11	5.96351e-10	yes	up	2.73	9.26333	2.54	3.22	2.43	7.5	8.05	12.24		FxaC_25g45870	FxaC_25g45870	PREDICTED: probably inactive leucine-rich repeat receptor-like protein kinase At3g28040 [Fragaria vesca subsp. vesca]	-1.26334	9.71847e-11	2.58694e-09	yes	down	3.11667	1.20333	3.08	3.32	2.95	1.13	0.94	1.54
FxaC_17g02200	FxaC_17g02200	salutaridine reductase-like isoform X1 [Rosa chinensis]	2.11276	2.06869e-11	6.04321e-10	yes	up	0.343333	1.81	0.46	0.17	0.4	1.7	2.09	1.64		FxaC_28g35970	FxaC_28g35970	PREDICTED: ATP phosphoribosyltransferase 1, chloroplastic-like [Fragaria vesca subsp. vesca]	-1.10683	9.84455e-11	2.61928e-09	yes	down	12.2133	5.30667	10.31	14.49	11.84	5.52	4.81	5.59
FxaC_16g26680	FxaC_16g26680	PREDICTED: ELL-associated factor 1 [Fragaria vesca subsp. vesca]	1.33871	2.09816e-11	6.12307e-10	yes	up	3.1	7.93333	3.4	3.2	2.7	7.11	7.54	9.15		FxaC_15g04490	FxaC_15g04490	PREDICTED: protein NSP-INTERACTING KINASE 3 isoform X1 [Fragaria vesca subsp. vesca]	-1.21648	1.08205e-10	2.86033e-09	yes	down	4.83	1.93	4.26	5.27	4.96	1.97	1.87	1.95
FxaC_10g03520	FxaC_10g03520	PREDICTED: G-type lectin S-receptor-like serine/threonine-protein kinase SD1-29 [Fragaria vesca subsp. vesca]	2.42856	2.27406e-11	6.61952e-10	yes	up	0.14	1.13667	0.11	0.12	0.19	1	1.08	1.33		FxaC_22g70910	FxaC_22g70910	PREDICTED: uncharacterized protein LOC101298617 [Fragaria vesca subsp. vesca]	-1.60094	1.15081e-10	3.02952e-09	yes	down	2.96667	0.846667	3.61	2.59	2.7	0.85	0.88	0.81
FxaC_4g22720	FxaC_4g22720	TPA_exp: salicylic acid-binding protein 2-like [Fragaria x ananassa]	1.06168	2.35757e-11	6.84519e-10	yes	up	11.3533	23.23	12.73	8.85	12.48	23.86	22.74	23.09		FxaC_5g31740	FxaC_5g31740	PREDICTED: MATE efflux family protein 4, chloroplastic-like [Fragaria vesca subsp. vesca]	-1.02363	1.24323e-10	3.2668e-09	yes	down	5.47667	2.85667	5.07	5.46	5.9	2.91	2.55	3.11
FxaC_11g01270	FxaC_11g01270	phospholipase A1-IIgamma-like [Rosa chinensis]	1.15997	2.39014e-11	6.92924e-10	yes	up	5.25	11.6	5.59	4.49	5.67	12.86	11.16	10.78		FxaC_18g31340	FxaC_18g31340	PREDICTED: uncharacterized protein LOC105351523 [Fragaria vesca subsp. vesca]	-1.31144	1.30429e-10	3.42096e-09	yes	down	13.5567	5	13.73	13.9	13.04	3.92	4.9	6.18
FxaC_28g21680	FxaC_28g21680	PREDICTED: probable serine/threonine-protein kinase At1g01540 [Fragaria vesca subsp. vesca]	1.35658	2.44257e-11	7.07407e-10	yes	up	2.53333	6.52667	3.15	1.69	2.76	7.66	6.2	5.72		FxaC_21g59090	FxaC_21g59090	PREDICTED: probable WRKY transcription factor 70 isoform X1 [Fragaria vesca subsp. vesca]	-2.20896	1.31172e-10	3.43889e-09	yes	down	1.78667	0.266667	1.47	1.74	2.15	0.26	0.17	0.37
FxaC_25g02180	FxaC_25g02180	NAD(P)-binding domain containing protein [Parasponia andersonii]	1.70107	2.66975e-11	7.71103e-10	yes	up	2.7	2.92	2.05	2.56	3.49	1.93	3.27	3.56		FxaC_12g50020	FxaC_12g50020	PREDICTED: CASP-like protein 2B1 [Fragaria vesca subsp. vesca]	-1.21246	1.33532e-10	3.49595e-09	yes	down	8.92333	3.57667	8.12	9.47	9.18	3.11	3.43	4.19
FxaC_10g10800	FxaC_10g10800	PREDICTED: cationic amino acid transporter 1-like [Fragaria vesca subsp. vesca]	2.21626	2.6862e-11	7.74831e-10	yes	up	0.183333	1.08	0.14	0.2	0.21	0.66	1.23	1.35		FxaC_6g43520	FxaC_6g43520	PREDICTED: tubulin beta chain-like [Fragaria vesca subsp. vesca]	-1.06022	1.38484e-10	3.62063e-09	yes	down	22.0867	10.0067	20.17	23.8	22.29	9.29	7.29	13.44
FxaC_1g14300	FxaC_1g14300	PREDICTED: putative UDP-rhamnose:rhamnosyltransferase 1 [Fragaria vesca subsp. vesca]	1.68485	2.70229e-11	7.79078e-10	yes	up	2.14	7.44333	2.32	1.04	3.06	6.41	8.04	7.88		FxaC_1g34140	FxaC_1g34140	PREDICTED: ALA-interacting subunit 3-like [Fragaria vesca subsp. vesca]	-1.15522	1.41999e-10	3.70914e-09	yes	down	11.5267	4.81333	10.54	11.09	12.95	4.19	4.74	5.51
FxaC_4g40060	FxaC_4g40060	PREDICTED: MLO-like protein 15 [Fragaria vesca subsp. vesca]	1.31886	2.74175e-11	7.90058e-10	yes	up	2.20333	5.54333	2.18	1.67	2.76	4.61	6.05	5.97		FxaC_21g55100	FxaC_21g55100	PREDICTED: lactosylceramide 4-alpha-galactosyltransferase-like [Fragaria vesca subsp. vesca]	-1.20315	1.52458e-10	3.97328e-09	yes	down	6.99333	2.80667	8.36	6.3	6.32	3.14	2.32	2.96
FxaC_9g21930	FxaC_9g21930	PREDICTED: uncharacterized protein LOC101292284 isoform X1 [Fragaria vesca subsp. vesca]	1.09438	2.90206e-11	8.33315e-10	yes	up	3.07667	6.43333	3.02	2.91	3.3	6.89	7.11	5.3		FxaC_15g29500	FxaC_15g29500	PREDICTED: uncharacterized protein At4g30180-like [Fragaria vesca subsp. vesca]	-2.0925	1.5337e-10	3.99524e-09	yes	down	6.94667	1.19	6.62	7.43	6.79	0.52	1.47	1.58
FxaC_5g14550	FxaC_5g14550	Non-heme dioxygenase N-terminal domain-containing protein [Cynara cardunculus var. scolymus]	1.16357	3.07907e-11	8.81933e-10	yes	up	5.69667	12.2167	4.6	6.26	6.23	12.48	13.28	10.89		FxaC_24g49050	FxaC_24g49050	PREDICTED: uncharacterized protein LOC101309518 [Fragaria vesca subsp. vesca]	-1.19085	1.58074e-10	4.11588e-09	yes	down	18.77	7.60667	22.22	15.24	18.85	6.73	6.19	9.9
FxaC_24g00950	FxaC_24g00950	uncharacterized protein LOC18784409 [Prunus persica]	1.54224	3.1502e-11	9.01405e-10	yes	up	2.20333	6.63333	2.86	1.41	2.34	7.47	6.15	6.28		FxaC_17g22680	FxaC_17g22680	PREDICTED: uncharacterized protein LOC101292421 [Fragaria vesca subsp. vesca]	-1.23168	1.61365e-10	4.19967e-09	yes	down	3.56333	1.37	3.56	3.72	3.41	1.5	1.54	1.07
FxaC_1g20790	FxaC_1g20790	PREDICTED: auxin-binding protein ABP19a-like [Fragaria vesca subsp. vesca]	2.74475	3.38843e-11	9.67155e-10	yes	up	0.396667	6.76333	0.75	0.14	0.3	6.16	3.35	10.78		FxaC_11g42430	FxaC_11g42430	PREDICTED: expansin-A4-like [Fragaria vesca subsp. vesca]	-2.30035	1.67787e-10	4.34901e-09	yes	down	172.993	22.86	189.96	163.3	165.72	24.25	10.49	33.84
FxaC_21g51060	FxaC_21g51060	PREDICTED: exocyst complex component EXO70A1-like [Fragaria vesca subsp. vesca]	2.86431	3.40419e-11	9.71169e-10	yes	up	0.03	1.08	0	0.06	0.03	0.69	1.61	0.94		FxaC_7g13520	FxaC_7g13520	PREDICTED: serine/threonine protein phosphatase 2A 57 kDa regulatory subunit B' beta isoform-like [Fragaria vesca subsp. vesca]	-2.73265	1.75605e-10	4.54342e-09	yes	down	1.02667	0.04	1.06	0.96	1.06	0.03	0.06	0.03
FxaC_26g03180	FxaC_26g03180	PREDICTED: uncharacterized protein LOC101293238 [Fragaria vesca subsp. vesca]	1.0191	3.54335e-11	1.00736e-09	yes	up	12.62	25.0533	14.26	11.31	12.29	23.98	24.71	26.47		FxaC_16g03960	FxaC_16g03960	None	-2.02493	1.87278e-10	4.83453e-09	yes	down	4.54	0.833333	3.99	3.93	5.7	0.58	0.59	1.33
FxaC_12g35940	FxaC_12g35940	MDIS1-interacting receptor like kinase 2-like [Rosa chinensis]	2.42707	3.63715e-11	1.03351e-09	yes	up	0.156667	1.27	0.13	0.03	0.31	0.83	1.37	1.61		FxaC_12g08600	FxaC_12g08600		-1.2605	1.8746e-10	4.83703e-09	yes	down	5.40333	2.06333	5.38	5.02	5.81	1.93	1.74	2.52
FxaC_13g49600	FxaC_13g49600	PREDICTED: dirigent protein 18-like [Fragaria vesca subsp. vesca]	2.95394	3.79321e-11	1.07572e-09	yes	up	0	1.34333	0	0	0	0.95	0.64	2.44		FxaC_5g43350	FxaC_5g43350	PREDICTED: uncharacterized protein LOC101304340 [Fragaria vesca subsp. vesca]	-1.25233	1.8823e-10	4.8524e-09	yes	down	11.3267	4.33667	12.32	10.69	10.97	5.54	4.28	3.19
FxaC_2g13390	FxaC_2g13390	PREDICTED: 12-oxophytodienoate reductase 3-like [Fragaria vesca subsp. vesca]	1.55088	3.99131e-11	1.12743e-09	yes	up	2.75667	8.5	3.75	2.32	2.2	6.66	7.26	11.58		FxaC_22g51270	FxaC_22g51270	proline-rich receptor-like protein kinase PERK2 [Rosa chinensis]	-1.32779	1.89439e-10	4.87713e-09	yes	down	24.2	8.66333	26	24.24	22.36	10.22	8.68	7.09
FxaC_18g11140	FxaC_18g11140	PREDICTED: patellin-3-like isoform X2 [Fragaria vesca subsp. vesca]	1.07599	4.14834e-11	1.16776e-09	yes	up	4.48	9.27333	4.77	3.46	5.21	10.21	9.21	8.4		FxaC_5g21780	FxaC_5g21780	PREDICTED: L-ascorbate oxidase homolog [Fragaria vesca subsp. vesca]	-1.34153	1.92897e-10	4.95945e-09	yes	down	2.5	0.896667	2.26	2.53	2.71	0.68	0.93	1.08
FxaC_28g17630	FxaC_28g17630	PREDICTED: uncharacterized protein LOC101306672 [Fragaria vesca subsp. vesca]	1.53092	4.19275e-11	1.17968e-09	yes	up	1.61	4.82333	2.1	1.16	1.57	4.58	5.07	4.82		FxaC_3g05480	FxaC_3g05480		-1.49067	1.93284e-10	4.96718e-09	yes	down	10.8767	3.67667	12.99	8.57	11.07	2.75	2.78	5.5
FxaC_12g39930	FxaC_12g39930	wall-associated receptor kinase 5-like [Rosa chinensis]	2.16131	4.21847e-11	1.18633e-09	yes	up	0.296667	1.70667	0.25	0.14	0.5	1.26	1.94	1.92		FxaC_20g02190	FxaC_20g02190	PREDICTED: uncharacterized protein LOC101304100 [Fragaria vesca subsp. vesca]	-1.12837	1.95657e-10	5.02364e-09	yes	down	7.32	3.17667	6.11	9.01	6.84	3.54	3.31	2.68
FxaC_28g11980	FxaC_28g11980	PREDICTED: cytochrome P450 71A4-like [Fragaria vesca subsp. vesca]	1.12009	5.00181e-11	1.39362e-09	yes	up	6.83333	14.81	6.46	7.09	6.95	10.52	15.49	18.42		FxaC_20g09800	FxaC_20g09800	PREDICTED: alpha-mannosidase-like [Fragaria vesca subsp. vesca]	-1.30328	1.99196e-10	5.10763e-09	yes	down	3.78333	1.42333	3.94	3.69	3.72	1.23	1.12	1.92
FxaC_9g43540	FxaC_9g43540	PREDICTED: protein LIGHT-DEPENDENT SHORT HYPOCOTYLS 4-like [Fragaria vesca subsp. vesca]	1.76515	5.1664e-11	1.43808e-09	yes	up	2.76667	10.3267	2.35	2.99	2.96	10.17	9.79	11.02		FxaC_24g33860	FxaC_24g33860	PREDICTED: expansin-B3-like [Fragaria vesca subsp. vesca]	-1.62049	2.09552e-10	5.34924e-09	yes	down	9.09	2.59333	8.06	10.14	9.07	1.95	1.51	4.32
FxaC_9g39870	FxaC_9g39870	probable LRR receptor-like serine/threonine-protein kinase At1g56140 isoform X2 [Rosa chinensis]	1.19254	5.21221e-11	1.44872e-09	yes	up	1.45	3.30333	1.5	1.39	1.46	3.42	3.24	3.25		FxaC_28g37070	FxaC_28g37070	PREDICTED: tetraketide alpha-pyrone reductase 1-like [Fragaria vesca subsp. vesca]	-1.06577	2.13996e-10	5.45294e-09	yes	down	12.7833	5.49667	15.27	10.39	12.69	5.62	5.01	5.86
FxaC_10g39340	FxaC_10g39340	PREDICTED: monofunctional riboflavin biosynthesis protein RIBA 3, chloroplastic [Fragaria vesca subsp. vesca]	1.0458	5.77808e-11	1.5967e-09	yes	up	11.6167	16.3333	12.38	10.64	11.83	18.01	17.16	13.83		FxaC_4g03640	FxaC_4g03640	PREDICTED: uncharacterized protein LOC105352253 [Fragaria vesca subsp. vesca]	-1.47964	2.17762e-10	5.54152e-09	yes	down	38.1233	11.9967	41.76	37	35.61	7.76	10.93	17.3
FxaC_23g59300	FxaC_23g59300	acetyl-CoA acetyltransferase, cytosolic 1-like [Rosa chinensis]	1.0356	5.87526e-11	1.6212e-09	yes	up	19.4367	39.19	25.76	14.35	18.2	34.72	35.01	47.84		FxaC_20g23100	FxaC_20g23100	Metallocarboxypeptidase inhibitor [Dorcoceras hygrometricum]	-1.79982	2.2011e-10	5.59877e-09	yes	down	20.31	4.76	16.05	21.06	23.82	7.83	3.27	3.18
FxaC_22g57390	FxaC_22g57390	PREDICTED: ferritin-3, chloroplastic [Fragaria vesca subsp. vesca]	1.73007	6.12577e-11	1.68222e-09	yes	up	1.67333	6.02333	1.78	1.97	1.27	6.11	5.78	6.18		FxaC_1g16750	FxaC_1g16750	hypothetical protein CUMW_141850 [Citrus unshiu]	-1.6661	2.22161e-10	5.64593e-09	yes	down	2.03333	0.553333	1.85	2.31	1.94	0.45	0.35	0.86
FxaC_13g23690	FxaC_13g23690	PREDICTED: heparan-alpha-glucosaminide N-acetyltransferase-like [Fragaria vesca subsp. vesca]	1.38349	6.25114e-11	1.71336e-09	yes	up	1.9	5.06	1.98	2.09	1.63	5.86	4.9	4.42		FxaC_24g40070	FxaC_24g40070	PREDICTED: aquaporin TIP2-1 [Fragaria vesca subsp. vesca]	-1.28278	2.23913e-10	5.68793e-09	yes	down	20.9	7.91333	22.16	21.34	19.2	6.29	5.67	11.78
FxaC_5g23050	FxaC_5g23050	PREDICTED: F-box protein SKP2B [Fragaria vesca subsp. vesca]	1.01631	6.37206e-11	1.74483e-09	yes	up	4.72667	9.50667	5.12	3.93	5.13	9.08	9.87	9.57		FxaC_27g29970	FxaC_27g29970	PREDICTED: uncharacterized protein LOC101309682 isoform X1 [Fragaria vesca subsp. vesca]	-1.79827	2.31403e-10	5.86777e-09	yes	down	2.57	0.603333	2.67	2.55	2.49	0.55	0.72	0.54
FxaC_26g04720	FxaC_26g04720	PREDICTED: cyclic nucleotide-gated ion channel 1-like [Fragaria vesca subsp. vesca]	1.78376	6.38953e-11	1.74878e-09	yes	up	0.733333	2.79333	0.9	0.64	0.66	2.23	2.14	4.01		FxaC_18g06010	FxaC_18g06010	PREDICTED: uncharacterized protein LOC101306532 [Fragaria vesca subsp. vesca]	-1.05675	2.40059e-10	6.08189e-09	yes	down	4.70333	2.14667	4.07	4.86	5.18	1.91	1.87	2.66
FxaC_13g26570	FxaC_13g26570	PREDICTED: glucan endo-1,3-beta-glucosidase, basic isoform [Fragaria vesca subsp. vesca]	2.84852	6.46015e-11	1.76474e-09	yes	up	0.0466667	2.00333	0	0	0.14	2.36	1.63	2.02		FxaC_25g59350	FxaC_25g59350	tubulin beta-1 chain [Rosa chinensis]	-1.09775	2.44338e-10	6.18483e-09	yes	down	10.96	4.81333	10.51	11.51	10.86	3.65	4.33	6.46
FxaC_3g13240	FxaC_3g13240	B-box zinc finger protein 19-like [Rosa chinensis]	1.36553	6.57008e-11	1.79135e-09	yes	up	3.25333	8.40333	3.53	3.69	2.54	7.83	9.6	7.78		FxaC_17g21480	FxaC_17g21480	PREDICTED: UDP-glycosyltransferase 74B1-like [Fragaria vesca subsp. vesca]	-1.19176	2.47298e-10	6.25146e-09	yes	down	2.62333	1.05667	2.5	2.51	2.86	1.05	1.13	0.99
FxaC_27g49410	FxaC_27g49410	(-)-germacrene D synthase-like [Rosa chinensis]	2.88138	6.73081e-11	1.83255e-09	yes	up	0.01	0.933333	0.03	0	0	0.86	0.66	1.28		FxaC_4g27170	FxaC_4g27170	PREDICTED: beta-galactosidase 3 [Fragaria vesca subsp. vesca]	-1.16807	2.53991e-10	6.41499e-09	yes	down	7.03333	2.89333	7.17	8.02	5.91	2.26	2.45	3.97
FxaC_3g03390	FxaC_3g03390	PREDICTED: SPX domain-containing protein 1-like [Fragaria vesca subsp. vesca]	1.32665	6.87321e-11	1.86866e-09	yes	up	5.06667	12.6233	5.16	5.35	4.69	10.05	10.95	16.87		FxaC_20g20750	FxaC_20g20750	PREDICTED: transcription factor WER-like isoform X1 [Fragaria vesca subsp. vesca]	-1.58569	2.65607e-10	6.69654e-09	yes	down	7.50333	2.29	7.57	8.44	6.5	1.86	1.69	3.32
FxaC_1g17910	FxaC_1g17910	PREDICTED: heat shock factor protein HSF24 [Fragaria vesca subsp. vesca]	2.56702	6.96716e-11	1.8933e-09	yes	up	0.136667	1.52	0.14	0.13	0.14	1.21	2.13	1.22		FxaC_8g01850	FxaC_8g01850	transcription factor HY5 [Fragaria x ananassa]	-1.08103	2.67357e-10	6.7377e-09	yes	down	39.6333	20.4233	41.64	36	41.26	16.95	12.14	32.18
FxaC_3g08350	FxaC_3g08350	PREDICTED: protein Brevis radix-like 4 [Fragaria vesca subsp. vesca]	1.31334	7.0546e-11	1.91615e-09	yes	up	2.34333	5.87	2.95	2.41	1.67	5.72	5.98	5.91		FxaC_17g49460	FxaC_17g49460	PREDICTED: serine hydroxymethyltransferase 2, mitochondrial [Fragaria vesca subsp. vesca]	-1.0263	2.70845e-10	6.8196e-09	yes	down	7.39	3.41333	7.4	7.35	7.42	3.23	3.35	3.66
FxaC_28g05780	FxaC_28g05780	PREDICTED: gibberellin 20 oxidase 1 [Fragaria vesca subsp. vesca]	2.01205	7.57651e-11	2.05013e-09	yes	up	0.7	3.37	1.24	0.5	0.36	2.89	3.36	3.86		FxaC_12g08050	FxaC_12g08050	PREDICTED: vacuolar cation/proton exchanger 3-like [Fragaria vesca subsp. vesca]	-1.21057	2.9393e-10	7.38139e-09	yes	down	7.32333	2.94	7.15	7.18	7.64	3.22	1.98	3.62
FxaC_15g11940	FxaC_15g11940	PREDICTED: metal tolerance protein 4 [Fragaria vesca subsp. vesca]	1.09692	7.63888e-11	2.06603e-09	yes	up	3.46	7.31	3.68	3.42	3.28	6.41	8.16	7.36		FxaC_5g10910	FxaC_5g10910	PREDICTED: bidirectional sugar transporter SWEET9-like [Fragaria vesca subsp. vesca]	-2.43823	2.94998e-10	7.40494e-09	yes	down	2.49667	0.243333	3.18	2.79	1.52	0.37	0.32	0.04
FxaC_10g27090	FxaC_10g27090	PREDICTED: GDSL esterase/lipase At1g28580-like [Fragaria vesca subsp. vesca]	1.74169	7.9793e-11	2.15404e-09	yes	up	1.56333	5.62	1.32	1.42	1.95	4.9	6.42	5.54		FxaC_18g16100	FxaC_18g16100	cinnamoyl-CoA reductase 1 isoform X1 [Rosa chinensis]	-1.05381	2.98289e-10	7.47118e-09	yes	down	12.3967	4.53333	14.1	12.08	11.01	5.25	3.74	4.61
FxaC_12g39480	FxaC_12g39480	PREDICTED: tetrahydrocannabinolic acid synthase-like [Fragaria vesca subsp. vesca]	2.82376	8.10072e-11	2.18475e-09	yes	up	0.04	1.38667	0.12	0	0	1.09	0.83	2.24		FxaC_10g50880	FxaC_10g50880	PREDICTED: probable WRKY transcription factor 58 [Fragaria vesca subsp. vesca]	-2.56627	2.99991e-10	7.50542e-09	yes	down	2.50333	0.17	2.04	2.88	2.59	0.16	0.23	0.12
FxaC_25g61650	FxaC_25g61650	PREDICTED: zinc finger protein CONSTANS-LIKE 1 [Fragaria vesca subsp. vesca]	1.33075	8.14724e-11	2.19626e-09	yes	up	3.49667	8.86333	3.37	3.5	3.62	9.17	10.1	7.32		FxaC_27g30710	FxaC_27g30710	hypothetical protein MIMGU_mgv1a012287mg [Erythranthe guttata]	-2.19323	3.06153e-10	7.64859e-09	yes	down	5.43333	0.813333	5.32	4.96	6.02	0.49	1.38	0.57
FxaC_20g09590	FxaC_20g09590	PREDICTED: mitochondrial phosphate carrier protein 2, mitochondrial [Fragaria vesca subsp. vesca]	1.10685	8.37506e-11	2.25343e-09	yes	up	5.38333	11.4967	5.06	4.86	6.23	10.27	10.75	13.47		FxaC_13g12210	FxaC_13g12210	PREDICTED: uncharacterized protein LOC101308084 [Fragaria vesca subsp. vesca]	-2.01586	3.09905e-10	7.73843e-09	yes	down	1.16333	0.213333	1.66	0.75	1.08	0.14	0.16	0.34
FxaC_8g00610	FxaC_8g00610	PREDICTED: cytokinin dehydrogenase 7 [Fragaria vesca subsp. vesca]	1.23592	8.54323e-11	2.29653e-09	yes	up	2.74	6.34	2.34	2.57	3.31	6.41	6.24	6.37		FxaC_14g14510	FxaC_14g14510	PREDICTED: squamosa promoter-binding-like protein 12 [Fragaria vesca subsp. vesca]	-1.25247	3.15017e-10	7.85923e-09	yes	down	5.02333	1.82667	5.91	4.73	4.43	1.54	1.89	2.05
FxaC_25g01210	FxaC_25g01210	PREDICTED: ADP,ATP carrier protein 1, mitochondrial-like [Fragaria vesca subsp. vesca]	1.1067	9.05949e-11	2.42279e-09	yes	up	3.36	7.16333	3.44	2.58	4.06	7.53	6.68	7.28		FxaC_15g30140	FxaC_15g30140	PREDICTED: probable xyloglucan endotransglucosylase/hydrolase protein 23 [Fragaria vesca subsp. vesca]	-1.85404	3.18412e-10	7.94047e-09	yes	down	4.71	1.04667	4.65	4.48	5	0.72	1.4	1.02
FxaC_22g37920	FxaC_22g37920	PREDICTED: remorin [Fragaria vesca subsp. vesca]	1.90892	9.25826e-11	2.47364e-09	yes	up	0.98	4.11	1.5	0.61	0.83	4.4	3.84	4.09		FxaC_9g04930	FxaC_9g04930	unnamed protein product, partial [Vitis vinifera]	-1.00565	3.45121e-10	8.56922e-09	yes	down	12.3433	5.75	14.25	10.38	12.4	5.99	5.56	5.7
FxaC_2g05190	FxaC_2g05190		1.4556	9.69646e-11	2.58469e-09	yes	up	47.86	129.12	58.85	30.3	54.43	111.26	115.57	160.53		FxaC_15g02290	FxaC_15g02290	PREDICTED: UDP-glycosyltransferase 74B1-like [Fragaria vesca subsp. vesca]	-2.05812	3.52143e-10	8.72843e-09	yes	down	1.39667	0.25	1.04	1.76	1.39	0.36	0.09	0.3
FxaC_15g02800	FxaC_15g02800	PREDICTED: probable xyloglucan endotransglucosylase/hydrolase protein 33 [Fragaria vesca subsp. vesca]	2.40089	1.01374e-10	2.69345e-09	yes	up	0.426667	3.47	0.38	0.83	0.07	3.95	3.96	2.5		FxaC_26g10400	FxaC_26g10400	PREDICTED: superoxide dismutase [Fe]	-1.8331	3.7549e-10	9.27099e-09	yes	down	6.06333	1.37667	7.04	6.7	4.45	0.75	1.97	1.41
FxaC_17g53520	FxaC_17g53520	PREDICTED: sugar transport protein 5 [Fragaria vesca subsp. vesca]	1.57654	1.04661e-10	2.7769e-09	yes	up	1.32	4.19667	1.04	1.36	1.56	3.06	4.33	5.2		FxaC_14g10540	FxaC_14g10540	PREDICTED: uncharacterized protein LOC101308084 [Fragaria vesca subsp. vesca]	-1.27553	3.97708e-10	9.79001e-09	yes	down	5.00667	1.95667	5.86	3.52	5.64	1.63	2.54	1.7
FxaC_5g10010	FxaC_5g10010	PREDICTED: universal stress protein A-like protein [Fragaria vesca subsp. vesca]	1.13916	1.04907e-10	2.78087e-09	yes	up	8.92	19.39	9.16	8.49	9.11	23.27	16.74	18.16		FxaC_8g39500	FxaC_8g39500	PREDICTED: uncharacterized protein LOC101304340 [Fragaria vesca subsp. vesca]	-1.78896	4.1421e-10	1.01656e-08	yes	down	13.4867	3.17	12.34	12.51	15.61	2.8	3.71	3
FxaC_26g20440	FxaC_26g20440	transcriptional activator Myb [Fragaria vesca]	2.44754	1.05273e-10	2.78928e-09	yes	up	0.28	2.40333	0.56	0.13	0.15	2.3	1.71	3.2		FxaC_6g10870	FxaC_6g10870	PREDICTED: beta-galactosidase 3-like [Fragaria vesca subsp. vesca]	-1.12156	4.59046e-10	1.12131e-08	yes	down	6.46667	2.70667	5.99	7.95	5.46	3.3	2.32	2.5
FxaC_9g42390	FxaC_9g42390	PREDICTED: vacuolar-sorting receptor 6 [Fragaria vesca subsp. vesca]	1.1863	1.06789e-10	2.82551e-09	yes	up	3.19333	7.26333	3.41	2.72	3.45	4.98	8.3	8.51		FxaC_5g41190	FxaC_5g41190	PREDICTED: STS14 protein-like [Ziziphus jujuba]	-1.20594	4.6059e-10	1.12413e-08	yes	down	21.7767	8.69667	24.1	18.82	22.41	7.83	6.54	11.72
FxaC_1g19080	FxaC_1g19080	hypothetical protein VITISV_015004 [Vitis vinifera]	1.66597	1.08786e-10	2.87437e-09	yes	up	0.976667	3.84	1.17	0.67	1.09	3.04	3.79	4.69		FxaC_28g18570	FxaC_28g18570	PREDICTED: transcription factor bHLH57-like [Fragaria vesca subsp. vesca]	-1.61117	4.6682e-10	1.13836e-08	yes	down	2.29333	0.65	2.15	2.74	1.99	0.5	0.76	0.69
FxaC_18g37160	FxaC_18g37160	PREDICTED: mitochondrial phosphate carrier protein 2, mitochondrial [Fragaria vesca subsp. vesca]	2.52763	1.10505e-10	2.9171e-09	yes	up	0.146667	1.66333	0.05	0.29	0.1	1.43	1.78	1.78		FxaC_10g45770	FxaC_10g45770	PREDICTED: expansin-A4-like [Fragaria vesca subsp. vesca]	-2.35045	4.69278e-10	1.14387e-08	yes	down	47.71	5.63667	50.53	44.21	48.39	4.27	2.82	9.82
FxaC_8g14810	FxaC_8g14810	PREDICTED: amino acid permease 3-like isoform X1 [Fragaria vesca subsp. vesca]	1.25592	1.29366e-10	3.39465e-09	yes	up	2.81333	6.64	3.05	2.8	2.59	7.6	6.36	5.96		FxaC_14g37430	FxaC_14g37430	PREDICTED: uncharacterized protein LOC101297156 isoform X2 [Fragaria vesca subsp. vesca]	-1.07816	4.7214e-10	1.14986e-08	yes	down	7.06667	3.19333	6.96	7.19	7.05	3.25	3.24	3.09
FxaC_14g03770	FxaC_14g03770	PREDICTED: protein PLANT CADMIUM RESISTANCE 2-like [Fragaria vesca subsp. vesca]	1.84407	1.32955e-10	3.48244e-09	yes	up	2.86333	11.31	2.9	1.38	4.31	8.99	12.25	12.69		FxaC_11g40870	FxaC_11g40870	PREDICTED: protein PMR5-like [Fragaria vesca subsp. vesca]	-1.56146	4.87798e-10	1.18347e-08	yes	down	4.99667	1.48667	4.45	6.15	4.39	1.28	1.19	1.99
FxaC_20g23350	FxaC_20g23350	PREDICTED: protein NRT1/ PTR FAMILY 7.3 [Fragaria vesca subsp. vesca]	1.34306	1.3969e-10	3.65049e-09	yes	up	2.34	6.05333	2.12	3.02	1.88	5.71	7.32	5.13		FxaC_15g15650	FxaC_15g15650	PREDICTED: glucose-6-phosphate 1-dehydrogenase, chloroplastic [Fragaria vesca subsp. vesca]	-1.07025	5.0603e-10	1.22562e-08	yes	down	6.79	3.03667	6.34	7.59	6.44	2.96	2.53	3.62
FxaC_15g14020	FxaC_15g14020	PREDICTED: vinorine synthase-like [Fragaria vesca subsp. vesca]	2.87255	1.49992e-10	3.9108e-09	yes	up	0	1.46333	0	0	0	0.87	2.77	0.75		FxaC_5g23060	FxaC_5g23060	PREDICTED: chaperone protein dnaJ 10 [Fragaria vesca subsp. vesca]	-1.63787	5.07565e-10	1.2283e-08	yes	down	4.08333	1.12	3.63	4.79	3.83	1.46	1	0.9
FxaC_21g67240	FxaC_21g67240	PREDICTED: uncharacterized protein LOC101299777 [Fragaria vesca subsp. vesca]	2.0905	1.6224e-10	4.22052e-09	yes	up	1.35333	7.13667	1.02	0.53	2.51	6.01	9.52	5.88		FxaC_18g01530	FxaC_18g01530	PREDICTED: nitrate reductase [NADH]	-1.64415	5.11011e-10	1.2356e-08	yes	down	30.9967	8.51333	21.67	33.78	37.54	9.87	7.07	8.6
FxaC_9g22040	FxaC_9g22040	PREDICTED: glucan endo-1,3-beta-glucosidase-like [Fragaria vesca subsp. vesca]	2.78	1.70422e-10	4.41385e-09	yes	up	2.94667	67.5967	1.74	1.34	5.76	51.98	55.21	95.6		FxaC_20g15010	FxaC_20g15010	PREDICTED: dCTP pyrophosphatase 1-like [Fragaria vesca subsp. vesca]	-1.41252	5.20213e-10	1.25732e-08	yes	down	33.5967	11.2767	37.83	32.83	30.13	8.51	7.46	17.86
FxaC_3g27560	FxaC_3g27560	PREDICTED: G-type lectin S-receptor-like serine/threonine-protein kinase RLK1 [Fragaria vesca subsp. vesca]	1.70291	1.80608e-10	4.66654e-09	yes	up	0.8	2.83667	0.73	0.64	1.03	2.5	2.3	3.71		FxaC_22g16860	FxaC_22g16860	PREDICTED: ATP-dependent DNA helicase SRS2-like protein At4g25120 [Fragaria vesca subsp. vesca]	-1.01712	5.36373e-10	1.29419e-08	yes	down	5.83	2.7	6.31	4.88	6.3	2.57	2.67	2.86
FxaC_8g13000	FxaC_8g13000	PREDICTED: probable strigolactone esterase DAD2 [Fragaria vesca subsp. vesca]	1.02742	1.92058e-10	4.94009e-09	yes	up	6.65	13.3433	6.31	6.17	7.47	13.4	13.25	13.38		FxaC_2g26750	FxaC_2g26750	putative laccase-9 [Rosa chinensis]	-2.44651	6.01485e-10	1.44037e-08	yes	down	15.45	1.51667	15.73	16.38	14.24	1.18	0.66	2.71
FxaC_1g41180	FxaC_1g41180	PREDICTED: uncharacterized protein LOC101313552 [Fragaria vesca subsp. vesca]	1.06222	1.94882e-10	5.00599e-09	yes	up	8.11333	16.63	9.82	6.02	8.5	15.41	17.94	16.54		FxaC_22g10480	FxaC_22g10480	PREDICTED: uncharacterized protein LOC101308695 [Fragaria vesca subsp. vesca]	-1.05454	6.35215e-10	1.51733e-08	yes	down	13.2933	5.99	12.21	14.62	13.05	6.79	4.89	6.29
FxaC_5g35310	FxaC_5g35310	uncharacterized protein LOC112170876 [Rosa chinensis]	1.51307	1.98247e-10	5.0856e-09	yes	up	2.51667	7.31	2.12	3.2	2.23	7.41	8.58	5.94		FxaC_17g36910	FxaC_17g36910	PREDICTED: ferric reduction oxidase 7, chloroplastic-like [Fragaria vesca subsp. vesca]	-1.39732	6.78521e-10	1.61539e-08	yes	down	3.26333	1.12	3.81	3.79	2.19	1.13	0.95	1.28
FxaC_28g38720	FxaC_28g38720	PREDICTED: cytochrome P450 705A20 [Fragaria vesca subsp. vesca]	2.72999	2.0112e-10	5.15236e-09	yes	up	0.04	1.25333	0.06	0.06	0	1.62	0.81	1.33		FxaC_24g09240	FxaC_24g09240	PREDICTED: uncharacterized protein LOC105352058 [Fragaria vesca subsp. vesca]	-1.53641	6.79838e-10	1.61718e-08	yes	down	9.19333	2.77667	8.73	10.07	8.78	2.88	2.48	2.97
FxaC_21g48840	FxaC_21g48840	PREDICTED: UBP1-associated protein 2A isoform X1 [Fragaria vesca subsp. vesca]	1.56533	2.17417e-10	5.5352e-09	yes	up	4.46667	13.8133	5.65	4.19	3.56	13.67	15.46	12.31		FxaC_10g03770	FxaC_10g03770	PREDICTED: uncharacterized protein LOC101293080 [Fragaria vesca subsp. vesca]	-1.01755	7.1749e-10	1.70179e-08	yes	down	24.6767	11.36	29.45	20.87	23.71	11.04	10.5	12.54
FxaC_6g20700	FxaC_6g20700	PREDICTED: 3-hydroxy-3-methylglutaryl-coenzyme A reductase 1-like [Fragaria vesca subsp. vesca]	1.75779	2.46364e-10	6.2306e-09	yes	up	6.89667	8.13667	10.69	9.46	0.54	12.8	2.47	9.14		FxaC_17g07060	FxaC_17g07060	PREDICTED: GDSL esterase/lipase At4g10955-like [Fragaria vesca subsp. vesca]	-1.90147	7.19457e-10	1.70505e-08	yes	down	3.50667	0.73	3.8	3.88	2.84	0.56	0.44	1.19
FxaC_17g06880	FxaC_17g06880	PREDICTED: RING-H2 finger protein ATL22-like [Fragaria vesca subsp. vesca]	2.49395	2.48126e-10	6.26962e-09	yes	up	0.173333	1.92333	0.1	0.14	0.28	1.07	2.98	1.72		FxaC_28g06110	FxaC_28g06110	PREDICTED: cytochrome P450 704C1-like [Fragaria vesca subsp. vesca]	-1.66968	7.8686e-10	1.85787e-08	yes	down	3.04333	0.813333	2.81	3.31	3.01	0.99	0.61	0.84
FxaC_12g32780	FxaC_12g32780	PREDICTED: protein SRG1-like [Fragaria vesca subsp. vesca]	1.83094	2.5534e-10	6.44621e-09	yes	up	1.33	5.76667	1.61	0.58	1.8	5.84	6.78	4.68		FxaC_28g27510	FxaC_28g27510	PREDICTED: ELMO domain-containing protein C isoform X1 [Fragaria vesca subsp. vesca]	-1.17147	8.11879e-10	1.91378e-08	yes	down	7.72667	3.19667	8.68	7.76	6.74	3.02	2.47	4.1
FxaC_19g19680	FxaC_19g19680	PREDICTED: uncharacterized protein LOC101301109 [Fragaria vesca subsp. vesca]	1.14073	2.60763e-10	6.57731e-09	yes	up	4.35	9.50667	4.38	3.95	4.72	9.98	10.37	8.17		FxaC_28g08170	FxaC_28g08170	PREDICTED: probable WRKY transcription factor 70 [Fragaria vesca subsp. vesca]	-1.24155	8.37745e-10	1.97296e-08	yes	down	7.42	2.88333	7.84	7.27	7.15	2.6	2.71	3.34
FxaC_26g21530	FxaC_26g21530	WRKY transcription factor 51 [Fragaria vesca]	1.22137	2.78875e-10	7.01561e-09	yes	up	2.34	5.44667	2.28	2.03	2.71	4.78	6.02	5.54		FxaC_16g04630	FxaC_16g04630	PREDICTED: cysteine-rich repeat secretory protein 3 isoform X1 [Fragaria vesca subsp. vesca]	-1.47423	8.40187e-10	1.97725e-08	yes	down	4.61	1.54	4.25	5.63	3.95	1.27	1.34	2.01
FxaC_3g11780	FxaC_3g11780	chitinase [Fragaria x ananassa]	2.62826	2.92652e-10	7.35251e-09	yes	up	2.34667	32.8367	2.02	0.88	4.14	29.06	29.26	40.19		FxaC_16g06010	FxaC_16g06010	PREDICTED: phospholipase A2-alpha isoform X1 [Fragaria vesca subsp. vesca]	-1.80567	8.58225e-10	2.01639e-08	yes	down	5.68333	1.32333	4.88	6.67	5.5	1.16	0.74	2.07
FxaC_10g46070	FxaC_10g46070	PREDICTED: trans-cinnamate 4-monooxygenase [Fragaria vesca subsp. vesca]	1.08128	2.96351e-10	7.42748e-09	yes	up	9.17	19.33	9.24	9.12	9.15	16.31	15.5	26.18		FxaC_20g10630	FxaC_20g10630	PREDICTED: uncharacterized protein LOC101314621 [Fragaria vesca subsp. vesca]	-1.18365	9.19418e-10	2.14958e-08	yes	down	5.73667	2.33333	5.92	6.66	4.63	2.15	1.79	3.06
FxaC_18g09920	FxaC_18g09920	PREDICTED: 12-oxophytodienoate reductase 1-like [Fragaria vesca subsp. vesca]	2.02523	3.22873e-10	8.04121e-09	yes	up	0.676667	4.76	0.26	0.86	0.91	7.78	2.31	4.19		FxaC_4g38890	FxaC_4g38890	PREDICTED: reticulon-like protein B21 [Fragaria vesca subsp. vesca]	-1.16422	9.19346e-10	2.14958e-08	yes	down	7.13333	2.96667	7.57	6.01	7.82	2.55	2.33	4.02
FxaC_27g27060	FxaC_27g27060	PREDICTED: uncharacterized protein LOC101314311 [Fragaria vesca subsp. vesca]	1.8775	3.49195e-10	8.66659e-09	yes	up	0.66	2.78667	0.47	0.54	0.97	3.08	2.69	2.59		FxaC_3g16280	FxaC_3g16280	PREDICTED: BTB/POZ domain-containing protein At5g66560 [Fragaria vesca subsp. vesca]	-1.05551	9.80248e-10	2.28433e-08	yes	down	5.33667	2.41	4.99	5.39	5.63	2.23	2.21	2.79
FxaC_4g27660	FxaC_4g27660	PREDICTED: zinc finger CCCH domain-containing protein 6 [Fragaria vesca subsp. vesca]	1.4606	3.62666e-10	8.97758e-09	yes	up	1.15	3.28333	1.27	1.17	1.01	3.47	3.27	3.11		FxaC_2g36180	FxaC_2g36180	PREDICTED: peptidyl-prolyl cis-trans isomerase [Fragaria vesca subsp. vesca]	-1.19248	1.02629e-09	2.38676e-08	yes	down	3.67	1.48333	3.24	4.46	3.31	1.47	1.57	1.41
FxaC_7g32230	FxaC_7g32230	PREDICTED: copper transporter 5.1 [Fragaria vesca subsp. vesca]	1.60805	3.71173e-10	9.16835e-09	yes	up	11.3767	36.27	14.28	10.09	9.76	31.43	39.18	38.2		FxaC_23g12770	FxaC_23g12770	PREDICTED: protein trichome birefringence-like 39 [Fragaria vesca subsp. vesca]	-1.32266	1.07811e-09	2.50221e-08	yes	down	5.71667	2.07667	5.87	5.79	5.49	2.2	1.62	2.41
FxaC_17g14850	FxaC_17g14850	PREDICTED: chaperone protein ClpD, chloroplastic [Fragaria vesca subsp. vesca]	1.30734	4.29652e-10	1.05221e-08	yes	up	1.25333	3.17	1.37	1.38	1.01	2.55	3.41	3.55		FxaC_25g13220	FxaC_25g13220	PREDICTED: protein TRIGALACTOSYLDIACYLGLYCEROL 4, chloroplastic [Fragaria vesca subsp. vesca]	-1.63458	1.13177e-09	2.62143e-08	yes	down	3.65333	0.99	3.11	4.47	3.38	0.98	0.99	1
FxaC_18g22890	FxaC_18g22890	PREDICTED: protein NRT1/ PTR FAMILY 7.3 [Fragaria vesca subsp. vesca]	1.00446	4.78421e-10	1.16318e-08	yes	up	4.17667	8.24333	4.83	3.8	3.9	9.12	7.04	8.57		FxaC_25g19840	FxaC_25g19840	PREDICTED: acyl-coenzyme A thioesterase 8 [Fragaria vesca subsp. vesca]	-1.14442	1.16845e-09	2.7031e-08	yes	down	11.95	4.97667	14.59	8.54	12.72	4.35	5.61	4.97
FxaC_10g50490	FxaC_10g50490	PREDICTED: uncharacterized protein LOC105350627 [Fragaria vesca subsp. vesca]	1.72785	4.79292e-10	1.16431e-08	yes	up	1.54667	5.82	1.27	2.24	1.13	5.26	6.27	5.93		FxaC_25g07160	FxaC_25g07160	PREDICTED: porphobilinogen deaminase, chloroplastic-like [Fragaria vesca subsp. vesca]	-1.32103	1.1881e-09	2.74635e-08	yes	down	7.51667	2.73667	6.98	9.39	6.18	2.79	2.37	3.05
FxaC_16g30690	FxaC_16g30690	PREDICTED: non-specific lipid-transfer protein 4 [Fragaria vesca subsp. vesca]	1.29522	4.83591e-10	1.17426e-08	yes	up	6.00333	15.0633	5.59	6.78	5.64	12.64	12.72	19.83		FxaC_12g02870	FxaC_12g02870	PREDICTED: beta-glucosidase 12-like [Fragaria vesca subsp. vesca]	-1.93233	1.2546e-09	2.8919e-08	yes	down	2.95333	0.603333	3.61	3.06	2.19	0.29	0.4	1.12
FxaC_17g31460	FxaC_17g31460	PREDICTED: scopoletin glucosyltransferase-like [Fragaria vesca subsp. vesca]	1.60698	4.93776e-10	1.19746e-08	yes	up	1.63333	5.37667	0.96	1.78	2.16	4.69	5.31	6.13		FxaC_24g47470	FxaC_24g47470	PREDICTED: GDSL esterase/lipase At2g42990 [Fragaria vesca subsp. vesca]	-1.11329	1.31955e-09	3.03671e-08	yes	down	3.53667	1.52333	3.44	3.7	3.47	1.67	1.3	1.6
FxaC_21g27860	FxaC_21g27860	PREDICTED: transcription factor bHLH87 [Fragaria vesca subsp. vesca]	1.12695	5.67957e-10	1.36579e-08	yes	up	5.75333	12.6333	7.69	4.5	5.07	11.55	13.53	12.82		FxaC_7g12950	FxaC_7g12950	PREDICTED: serine carboxypeptidase-like 42 [Fragaria vesca subsp. vesca]	-1.55571	1.32145e-09	3.03987e-08	yes	down	2.82333	0.843333	2.73	3.29	2.45	0.74	0.64	1.15
FxaC_6g45750	FxaC_6g45750	PREDICTED: probable galacturonosyltransferase-like 1 [Fragaria vesca subsp. vesca]	1.60865	5.88239e-10	1.41338e-08	yes	up	1.87667	6.17333	2.28	1.74	1.61	6.16	5.36	7		FxaC_26g25770	FxaC_26g25770	putative abieta-7,13-dien-18-ol hydroxylase [Rosa chinensis]	-1.31176	1.4319e-09	3.27029e-08	yes	down	5.52	1.52667	5.85	4.25	6.46	1.61	1.07	1.9
FxaC_20g17760	FxaC_20g17760	PREDICTED: probable glutathione S-transferase [Fragaria vesca subsp. vesca]	2.23215	5.93757e-10	1.42604e-08	yes	up	0.396667	2.67333	0.5	0.18	0.51	2.07	2.54	3.41		FxaC_7g24620	FxaC_7g24620	PREDICTED: protein NETWORKED 3A [Fragaria vesca subsp. vesca]	-1.46994	1.48434e-09	3.38466e-08	yes	down	6.65333	2.16667	6.53	7.54	5.89	2.22	1.69	2.59
FxaC_16g26250	FxaC_16g26250	PREDICTED: protein kinase 2B, chloroplastic-like [Fragaria vesca subsp. vesca]	1.03804	6.00835e-10	1.44002e-08	yes	up	1.96667	3.98667	1.98	1.57	2.35	3.87	3.95	4.14		FxaC_20g35340	FxaC_20g35340	PREDICTED: allene oxide cyclase 3, chloroplastic-like [Fragaria vesca subsp. vesca]	-1.27912	1.50098e-09	3.41851e-08	yes	down	11.08	4.19333	11.71	12.49	9.04	3.31	4	5.27
FxaC_5g05900	FxaC_5g05900	PREDICTED: SPX domain-containing protein 1-like [Fragaria vesca subsp. vesca]	1.19051	6.03958e-10	1.44569e-08	yes	up	3.78667	8.67333	4.06	3.6	3.7	8	8.81	9.21		FxaC_21g39920	FxaC_21g39920	PREDICTED: rhodanese-like domain-containing protein 9, chloroplastic isoform X1 [Fragaria vesca subsp. vesca]	-1.55142	1.50688e-09	3.42923e-08	yes	down	7.62333	2.25333	7.62	9.37	5.88	2.62	2.69	1.45
FxaC_12g07930	FxaC_12g07930	PREDICTED: (-)-germacrene D synthase-like [Fragaria vesca subsp. vesca]	2.63806	6.30426e-10	1.50652e-08	yes	up	0.02	0.46	0.02	0.03	0.01	0.35	0.22	0.81		FxaC_24g33970	FxaC_24g33970	PREDICTED: thioredoxin M-type, chloroplastic [Fragaria vesca subsp. vesca]	-1.58479	1.54364e-09	3.50314e-08	yes	down	8.23667	2.34	7.44	10.16	7.11	2.44	2.45	2.13
FxaC_20g22080	FxaC_20g22080	PREDICTED: flavonol synthase 3-like [Fragaria vesca subsp. vesca]	2.67319	6.5164e-10	1.55527e-08	yes	up	0.04	1.14333	0.07	0.05	0	0.74	0.83	1.86		FxaC_20g05070	FxaC_20g05070	PREDICTED: mitogen-activated protein kinase kinase kinase 7-like [Fragaria vesca subsp. vesca]	-1.48094	1.5473e-09	3.51005e-08	yes	down	2.56	0.81	2.24	2.29	3.15	1.03	0.57	0.83
FxaC_8g06290	FxaC_8g06290	dihydroflavonol 4-reductase [Fragaria x ananassa]	2.62999	7.17896e-10	1.70205e-08	yes	up	0.1	1.97333	0.05	0	0.25	2.09	0.96	2.87		FxaC_3g06430	FxaC_3g06430	PREDICTED: uncharacterized protein LOC101299700 [Fragaria vesca subsp. vesca]	-2.34759	1.55935e-09	3.53459e-08	yes	down	3.53	0.383333	2.38	3.61	4.6	0.17	0.5	0.48
FxaC_23g55270	FxaC_23g55270	PREDICTED: vesicle-associated protein 4-2-like [Fragaria vesca subsp. vesca]	1.1245	8.01136e-10	1.89001e-08	yes	up	5.33333	11.47	6.19	5.29	4.52	12.05	12.16	10.2		FxaC_13g21150	FxaC_13g21150	PREDICTED: 3-oxoacyl-[acyl-carrier-protein]	-2.43483	1.6137e-09	3.65345e-08	yes	down	1.44333	0.13	1.72	1.7	0.91	0.07	0.21	0.11
FxaC_16g26490	FxaC_16g26490	PREDICTED: protein NRT1/ PTR FAMILY 4.6 [Fragaria vesca subsp. vesca]	1.37119	8.43406e-10	1.98401e-08	yes	up	1.43	3.81	1.31	1.66	1.32	3.07	4.37	3.99		FxaC_22g67790	FxaC_22g67790	protein ECERIFERUM 2-like [Rosa chinensis]	-2.09114	1.65798e-09	3.74481e-08	yes	down	2.15333	0.346667	1.83	2.76	1.87	0.2	0.23	0.61
FxaC_24g52390	FxaC_24g52390	None	1.54166	8.4899e-10	1.99633e-08	yes	up	8.25333	25	8.63	4.82	11.31	23.13	30.4	21.47		FxaC_7g17800	FxaC_7g17800	PREDICTED: probable glucan endo-1,3-beta-glucosidase A6 [Fragaria vesca subsp. vesca]	-1.06183	1.69105e-09	3.81498e-08	yes	down	12.6467	5.69667	11.53	14.97	11.44	5.51	4.22	7.36
FxaC_3g20820	FxaC_3g20820	PREDICTED: cysteine desulfurase 1, mitochondrial [Fragaria vesca subsp. vesca]	1.75169	8.79799e-10	2.06369e-08	yes	up	1.43333	5.48667	0.74	2.25	1.31	5.32	5.67	5.47		FxaC_20g15330	FxaC_20g15330	PREDICTED: thioredoxin-like 1-2, chloroplastic [Fragaria vesca subsp. vesca]	-1.52436	1.75824e-09	3.96032e-08	yes	down	5.02667	1.51333	6.29	3.57	5.22	1.33	1.59	1.62
FxaC_23g23910	FxaC_23g23910	Pyruvate kinase, cytosolic isozyme [Gossypium arboreum]	1.15746	9.23067e-10	2.15723e-08	yes	up	15.05	35.9567	15.92	13.35	15.88	38.82	29.18	39.87		FxaC_2g10000	FxaC_2g10000	PREDICTED: uncharacterized protein LOC101307251 [Fragaria vesca subsp. vesca]	-1.12379	1.78342e-09	4.01232e-08	yes	down	31.3133	13.3867	35.67	28.95	29.32	12.62	8.8	18.74
FxaC_6g41110	FxaC_6g41110	PREDICTED: probable glycosyltransferase At5g25310 [Fragaria vesca subsp. vesca]	1.02735	9.26002e-10	2.1632e-08	yes	up	3.97667	8.68333	6.67	2.3	2.96	5	13.78	7.27		FxaC_13g30410	FxaC_13g30410	PREDICTED: xyloglucan endotransglucosylase/hydrolase 2-like [Fragaria vesca subsp. vesca]	-2.01079	1.88785e-09	4.23062e-08	yes	down	3.84667	0.703333	3.1	5.56	2.88	0.64	0.66	0.81
FxaC_24g21580	FxaC_24g21580		1.90119	9.57145e-10	2.23231e-08	yes	up	0.74	3.14667	0.61	0.47	1.14	3.24	3.16	3.04		FxaC_12g30670	FxaC_12g30670	PREDICTED: uncharacterized protein LOC101309135 [Fragaria vesca subsp. vesca]	-1.03706	1.91084e-09	4.27881e-08	yes	down	16.4067	7.50667	14.98	19.39	14.85	6.1	8.49	7.93
FxaC_3g39020	FxaC_3g39020	probable aspartyl aminopeptidase isoform X2 [Rosa chinensis]	1.31467	9.88253e-10	2.30205e-08	yes	up	2.41	5.98333	2.02	2.41	2.8	6.53	6.2	5.22		FxaC_8g17490	FxaC_8g17490	hypothetical protein CFP56_50590 [Quercus suber]	-2.2981	2.00662e-09	4.47752e-08	yes	down	22.1233	2.51	18.37	28.84	19.16	0.8	2.22	4.51
FxaC_21g44750	FxaC_21g44750	PREDICTED: casparian strip membrane protein 1-like [Fragaria vesca subsp. vesca]	2.74963	9.89157e-10	2.30322e-08	yes	up	0	2.48333	0	0	0	1.7	1.04	4.71		FxaC_12g13160	FxaC_12g13160	PREDICTED: uncharacterized protein LOC101315129 [Fragaria vesca subsp. vesca]	-1.40675	2.06836e-09	4.5995e-08	yes	down	3.46333	1.15667	3.73	3.56	3.1	1.42	0.82	1.23
FxaC_17g47380	FxaC_17g47380	PREDICTED: 12-oxophytodienoate reductase 1-like [Fragaria vesca subsp. vesca]	2.6537	1.05113e-09	2.44256e-08	yes	up	0.08	1.94	0	0	0.24	1.05	1.64	3.13		FxaC_5g20030	FxaC_5g20030	PREDICTED: ubiquitin-like-conjugating enzyme ATG10 [Fragaria vesca subsp. vesca]	-1.02748	2.07891e-09	4.62081e-08	yes	down	8.11333	3.86	7.31	8.59	8.44	4.2	2.92	4.46
FxaC_18g17470	FxaC_18g17470	PREDICTED: cinnamoyl-CoA reductase 2-like [Fragaria vesca subsp. vesca]	1.61657	1.05515e-09	2.4499e-08	yes	up	1.46333	4.82	1.59	1.17	1.63	3.68	5.61	5.17		FxaC_4g21700	FxaC_4g21700	lysine-rich arabinogalactan protein 18 [Rosa chinensis]	-1.24465	2.08902e-09	4.64149e-08	yes	down	27.9767	10.8633	27.97	28.33	27.63	9.15	7.1	16.34
FxaC_3g27550	FxaC_3g27550	PREDICTED: G-type lectin S-receptor-like serine/threonine-protein kinase RLK1 [Fragaria vesca subsp. vesca]	1.42966	1.10194e-09	2.55648e-08	yes	up	1.31	3.58333	1.75	0.93	1.25	2.99	3.73	4.03		FxaC_21g56640	FxaC_21g56640	PREDICTED: vacuolar cation/proton exchanger 3 [Fragaria vesca subsp. vesca]	-1.02151	2.1118e-09	4.68845e-08	yes	down	19.27	8.89333	19.45	19.43	18.93	8.27	7.89	10.52
FxaC_17g50930	FxaC_17g50930	PREDICTED: beta carbonic anhydrase 5, chloroplastic-like isoform X1 [Fragaria vesca subsp. vesca]	1.48331	1.11064e-09	2.5756e-08	yes	up	3.88	11.0533	4.43	2.13	5.08	10.78	12.81	9.57		FxaC_10g02870	FxaC_10g02870	PREDICTED: beta-galactosidase 8-like [Fragaria vesca subsp. vesca]	-1.30333	2.11934e-09	4.70337e-08	yes	down	2.32	0.856667	2.09	2.63	2.24	0.87	0.75	0.95
FxaC_18g34660	FxaC_18g34660	PREDICTED: bidirectional sugar transporter SWEET4 [Fragaria vesca subsp. vesca]	2.35732	1.12318e-09	2.60259e-08	yes	up	0.29	2.38667	0.39	0.41	0.07	2.55	1.77	2.84		FxaC_14g17200	FxaC_14g17200	PREDICTED: probable receptor-like protein kinase At5g18500 [Fragaria vesca subsp. vesca]	-1.33639	2.39926e-09	5.28974e-08	yes	down	2.70667	0.973333	2.47	2.87	2.78	0.7	0.96	1.26
FxaC_1g22000	FxaC_1g22000	unnamed protein product [Coffea canephora]	1.37335	1.14685e-09	2.65422e-08	yes	up	3.25	5.76667	3.13	3.01	3.61	3.86	4.7	8.74		FxaC_22g07140	FxaC_22g07140	PREDICTED: cell division topological specificity factor homolog, chloroplastic-like [Fragaria vesca subsp. vesca]	-2.05016	2.41646e-09	5.32562e-08	yes	down	1.88	0.326667	1.81	2.48	1.35	0.39	0.18	0.41
FxaC_6g25890	FxaC_6g25890	laccase-14-like [Rosa chinensis]	2.70608	1.17781e-09	2.72366e-08	yes	up	0.00666667	0.476667	0	0	0.02	0.35	0.58	0.5		FxaC_28g07960	FxaC_28g07960	PREDICTED: 60S ribosomal protein L10 [Fragaria vesca subsp. vesca]	-1.29861	2.54305e-09	5.57882e-08	yes	down	11.4233	4.21	10.08	13.18	11.01	4.89	3.93	3.81
FxaC_12g49440	FxaC_12g49440	PREDICTED: 1-aminocyclopropane-1-carboxylate oxidase 1 [Fragaria vesca subsp. vesca]	1.49002	1.23268e-09	2.84594e-08	yes	up	2.46667	7.22667	3.23	1.52	2.65	8.83	6.57	6.28		FxaC_8g32770	FxaC_8g32770	PREDICTED: probable carboxylesterase 5 [Fragaria vesca subsp. vesca]	-1.91663	2.71048e-09	5.92118e-08	yes	down	6.28	1.24667	4.91	8.65	5.28	1.45	0.78	1.51
FxaC_4g36810	FxaC_4g36810	PREDICTED: SPX domain-containing protein 1-like [Fragaria vesca subsp. vesca]	1.33127	1.2399e-09	2.86146e-08	yes	up	5.73667	14.9567	5.07	7.34	4.8	11.79	12.09	20.99		FxaC_16g15410	FxaC_16g15410	PREDICTED: protein FANTASTIC FOUR 3 [Fragaria vesca subsp. vesca]	-1.55644	2.74536e-09	5.99509e-08	yes	down	10.8267	3.18333	11.32	13.9	7.26	3.51	2.07	3.97
FxaC_23g45710	FxaC_23g45710	Lysine histidine transporter 1, partial [Cajanus cajan]	1.11309	1.27273e-09	2.93251e-08	yes	up	3.64	7.88333	4.17	2.73	4.02	6.62	8.07	8.96		FxaC_23g34390	FxaC_23g34390	PREDICTED: uncharacterized protein LOC101292730 [Fragaria vesca subsp. vesca]	-1.55103	2.82084e-09	6.1406e-08	yes	down	13.0633	3.89667	13.5	12	13.69	3.9	2.52	5.27
FxaC_13g22290	FxaC_13g22290	PREDICTED: uncharacterized protein LOC101307273 isoform X1 [Fragaria vesca subsp. vesca]	2.32492	1.28699e-09	2.96416e-08	yes	up	0.43	3.40667	0.44	0.45	0.4	1.21	2.26	6.75		FxaC_13g20770	FxaC_13g20770	PREDICTED: small heat shock protein, chloroplastic-like [Fragaria vesca subsp. vesca]	-1.13539	2.98985e-09	6.47709e-08	yes	down	10.42	4.12	10.45	9.59	11.22	4.92	4.09	3.35
FxaC_21g07140	FxaC_21g07140	PREDICTED: plasma membrane ATPase 1-like isoform X2 [Fragaria vesca subsp. vesca]	2.40374	1.37931e-09	3.16128e-08	yes	up	0.17	1.57	0.09	0.24	0.18	1.44	1.87	1.4		FxaC_21g35270	FxaC_21g35270	PREDICTED: protein trichome birefringence-like 39 [Fragaria vesca subsp. vesca]	-1.89705	3.06697e-09	6.63664e-08	yes	down	2.78667	0.573333	2.41	2.96	2.99	0.73	0.28	0.71
FxaC_8g34580	FxaC_8g34580	PREDICTED: uncharacterized protein LOC101291548 [Fragaria vesca subsp. vesca]	2.62168	1.41046e-09	3.22777e-08	yes	up	0.0833333	2.02333	0.13	0.12	0	1.47	1.5	3.1		FxaC_11g39970	FxaC_11g39970	PREDICTED: anthranilate synthase alpha subunit 2, chloroplastic-like isoform X1 [Fragaria vesca subsp. vesca]	-1.27147	3.08731e-09	6.67813e-08	yes	down	2.86333	1.02	2.83	3.23	2.53	0.98	1.11	0.97
FxaC_16g16240	FxaC_16g16240	PREDICTED: cyclic nucleotide-gated ion channel 1-like [Fragaria vesca subsp. vesca]	1.65152	1.41409e-09	3.2346e-08	yes	up	0.82	2.75	0.64	0.81	1.01	3.26	2.46	2.53		FxaC_7g00900	FxaC_7g00900	PREDICTED: cleavage and polyadenylation specificity factor subunit 6 [Fragaria vesca subsp. vesca]	-2.12597	3.10008e-09	6.70068e-08	yes	down	2.57667	0.393333	2.79	3.17	1.77	0.4	0.39	0.39
FxaC_4g31990	FxaC_4g31990	PREDICTED: myb-related protein Hv1 [Fragaria vesca subsp. vesca]	2.55068	1.49439e-09	3.40486e-08	yes	up	0.126667	1.94667	0.11	0.05	0.22	1.7	1.07	3.07		FxaC_11g19860	FxaC_11g19860	PREDICTED: peroxidase 47 [Fragaria vesca subsp. vesca]	-1.54687	3.11757e-09	6.73595e-08	yes	down	7.64667	2.28333	5.62	10.28	7.04	1.76	2.47	2.62
FxaC_22g16590	FxaC_22g16590	PREDICTED: uncharacterized protein LOC101311778 [Fragaria vesca subsp. vesca]	1.14623	1.52029e-09	3.45738e-08	yes	up	9.71667	21.3367	8.51	9.07	11.57	22.95	23.83	17.23		FxaC_20g26070	FxaC_20g26070	PREDICTED: DNA (cytosine-5)-methyltransferase CMT2 isoform X2 [Fragaria vesca subsp. vesca]	-1.72389	3.19184e-09	6.88344e-08	yes	down	2.12	0.463333	1.91	2.52	1.93	0.25	0.51	0.63
FxaC_1g18920	FxaC_1g18920	PREDICTED: transcription factor MYB44-like [Fragaria vesca subsp. vesca]	1.0638	1.53899e-09	3.49397e-08	yes	up	10.0933	20.7233	12.21	8.7	9.37	18.59	22.98	20.6		FxaC_15g11460	FxaC_15g11460	PREDICTED: uncharacterized protein LOC101310993 [Fragaria vesca subsp. vesca]	-2.3599	3.20395e-09	6.90695e-08	yes	down	2.58333	0.116667	3.02	2.81	1.92	0.14	0.03	0.18
FxaC_19g18980	FxaC_19g18980	PREDICTED: flavonol synthase 3-like [Fragaria vesca subsp. vesca]	2.60114	1.55888e-09	3.53459e-08	yes	up	0.0566667	1.19333	0.04	0.04	0.09	1.16	0.96	1.46		FxaC_13g46070	FxaC_13g46070	PREDICTED: uncharacterized protein At4g30180-like [Fragaria vesca subsp. vesca]	-2.34335	3.23481e-09	6.96824e-08	yes	down	5.94667	0.603333	5.04	6.99	5.81	0.26	0.5	1.05
FxaC_21g59450	FxaC_21g59450	probable LRR receptor-like serine/threonine-protein kinase At1g06840 [Rosa chinensis]	1.64538	1.63812e-09	3.7058e-08	yes	up	0.773333	2.65333	0.8	0.39	1.13	2.68	3.19	2.09		FxaC_15g08810	FxaC_15g08810	PREDICTED: chaperonin 60 subunit beta 4, chloroplastic isoform X1 [Fragaria vesca subsp. vesca]	-1.09044	3.38439e-09	7.26585e-08	yes	down	8.01	3.51333	7.2	10.32	6.51	3.36	3.42	3.76
FxaC_21g53340	FxaC_21g53340	PREDICTED: uncharacterized protein C167.05 [Fragaria vesca subsp. vesca]	1.04111	1.65584e-09	3.74146e-08	yes	up	1.86667	3.8	2.07	1.59	1.94	3.78	3.9	3.72		FxaC_17g07370	FxaC_17g07370	PREDICTED: probable inactive receptor kinase At2g26730 [Fragaria vesca subsp. vesca]	-1.85209	3.60309e-09	7.71223e-08	yes	down	2.67	0.593333	3.02	3.11	1.88	0.78	0.61	0.39
FxaC_7g13640	FxaC_7g13640	PREDICTED: uncharacterized protein LOC105349780 [Fragaria vesca subsp. vesca]	1.03953	1.77073e-09	3.9869e-08	yes	up	15.7567	31.8567	13.91	15.38	17.98	31.25	37.22	27.1		FxaC_1g07440	FxaC_1g07440	PREDICTED: protein REVEILLE 5-like [Fragaria vesca subsp. vesca]	-1.11477	3.61057e-09	7.72536e-08	yes	down	9.26667	3.93	8.54	10.01	9.25	3.71	4.82	3.26
FxaC_6g16780	FxaC_6g16780	PREDICTED: sterol 3-beta-glucosyltransferase UGT80A2 isoform X2 [Fragaria vesca subsp. vesca]	1.22195	1.83273e-09	4.11354e-08	yes	up	3.12333	7.3	3.49	2.88	3	7.72	7.39	6.79		FxaC_17g20430	FxaC_17g20430	PREDICTED: protein NRT1/ PTR FAMILY 4.6 [Fragaria vesca subsp. vesca]	-1.78058	3.6165e-09	7.73227e-08	yes	down	2.38	0.556667	1.76	3.05	2.33	0.67	0.39	0.61
FxaC_18g41680	FxaC_18g41680	PREDICTED: RING-H2 finger protein ATL22-like [Fragaria vesca subsp. vesca]	2.69846	1.95683e-09	4.37323e-08	yes	up	0	1.15333	0	0	0	1.19	1.52	0.75		FxaC_14g03610	FxaC_14g03610	PREDICTED: protein BCCIP homolog [Fragaria vesca subsp. vesca]	-1.04244	3.64085e-09	7.7756e-08	yes	down	5.94333	2.67	5.77	5.86	6.2	3.04	2.83	2.14
FxaC_8g22460	FxaC_8g22460	PREDICTED: endochitinase 2-like [Fragaria vesca subsp. vesca]	2.69551	2.00405e-09	4.47352e-08	yes	up	0	0.48	0	0	0	0.56	0.35	0.53		FxaC_17g02320	FxaC_17g02320	PREDICTED: myosin-3 [Fragaria vesca subsp. vesca]	-1.25801	3.64962e-09	7.79144e-08	yes	down	2.76333	1.06333	2.64	3.3	2.35	0.81	1.06	1.32
FxaC_13g00970	FxaC_13g00970	PREDICTED: cyclic nucleotide-gated ion channel 1-like [Fragaria vesca subsp. vesca]	2.69946	2.12954e-09	4.72053e-08	yes	up	0	0.713333	0	0	0	0.16	0.92	1.06		FxaC_21g29940	FxaC_21g29940	PREDICTED: MAR-binding filament-like protein 1-1 isoform X1 [Fragaria vesca subsp. vesca]	-1.02882	3.93142e-09	8.36187e-08	yes	down	8.1	3.69333	7.74	9.77	6.79	4.03	3.77	3.28
FxaC_22g00730	FxaC_22g00730	PREDICTED: lysine histidine transporter 1-like [Fragaria vesca subsp. vesca]	1.12831	2.15476e-09	4.76905e-08	yes	up	5.47667	9.59	5.45	6.33	4.65	9.11	11.36	8.3		FxaC_15g35920	FxaC_15g35920	PREDICTED: cysteine-rich repeat secretory protein 3 isoform X1 [Fragaria vesca subsp. vesca]	-1.00785	3.9639e-09	8.42468e-08	yes	down	11.07	3.13	13.35	13.36	6.5	2.9	3.23	3.26
FxaC_13g05990	FxaC_13g05990		1.60964	2.18122e-09	4.82388e-08	yes	up	0.956667	2.85667	1.47	0.91	0.49	2.36	2.75	3.46		FxaC_26g42240	FxaC_26g42240	PREDICTED: DNA-damage-repair/toleration protein DRT100 [Fragaria vesca subsp. vesca]	-1.14434	4.1196e-09	8.73616e-08	yes	down	26.3133	11.0667	26.64	26.28	26.02	11.36	6.68	15.16
FxaC_21g13510	FxaC_21g13510	PREDICTED: palmitoyl-monogalactosyldiacylglycerol delta-7 desaturase, chloroplastic-like [Fragaria vesca subsp. vesca]	2.68826	2.47076e-09	5.43065e-08	yes	up	0	0.693333	0	0	0	0.59	0.21	1.28		FxaC_28g08980	FxaC_28g08980	PREDICTED: probable leucine-rich repeat receptor-like protein kinase IMK3 [Fragaria vesca subsp. vesca]	-1.99121	4.15342e-09	8.79809e-08	yes	down	1.30667	0.236667	1.72	1.1	1.1	0.24	0.11	0.36
FxaC_28g21710	FxaC_28g21710	PREDICTED: probable polygalacturonase [Fragaria vesca subsp. vesca]	2.27983	2.48308e-09	5.45355e-08	yes	up	0.196667	1.61333	0.04	0.26	0.29	1.17	0.85	2.82		FxaC_7g32270	FxaC_7g32270	Alpha/beta hydrolase-1 [Corchorus capsularis]	-1.34864	4.22573e-09	8.94134e-08	yes	down	4.17	1.45667	4.63	3.78	4.1	1.13	1.41	1.83
FxaC_13g08170	FxaC_13g08170	PREDICTED: uncharacterized protein LOC101292592 [Fragaria vesca subsp. vesca]	1.89751	2.5374e-09	5.57071e-08	yes	up	1.19	3.09667	0.87	1.2	1.5	3.19	2.55	3.55		FxaC_23g14970	FxaC_23g14970	PREDICTED: 60S ribosomal protein L3-like [Fragaria vesca subsp. vesca]	-1.20572	4.30847e-09	9.0996e-08	yes	down	7.9	3.15667	6.8	8.89	8.01	3.72	3.31	2.44
FxaC_24g19310	FxaC_24g19310	PREDICTED: uncharacterized protein LOC101310911 [Fragaria vesca subsp. vesca]	1.7344	2.54286e-09	5.57882e-08	yes	up	3.01333	10.7533	5.62	1.36	2.06	10.79	11.47	10		FxaC_27g41470	FxaC_27g41470	PREDICTED: uncharacterized protein LOC101305600 [Fragaria vesca subsp. vesca]	-1.29943	4.86919e-09	1.01936e-07	yes	down	17.6133	6.41667	20.58	13.31	18.95	5.53	6.62	7.1
FxaC_15g37330	FxaC_15g37330	PREDICTED: phosphoenolpyruvate carboxylase kinase 1-like [Fragaria vesca subsp. vesca]	2.16965	2.54658e-09	5.58443e-08	yes	up	0.496667	3.23333	0.51	0.57	0.41	3.81	2.73	3.16		FxaC_28g21000	FxaC_28g21000	PREDICTED: uncharacterized protein At5g41620 [Fragaria vesca subsp. vesca]	-1.58506	4.99373e-09	1.04467e-07	yes	down	2.89333	0.833333	2.69	3.47	2.52	0.57	0.76	1.17
FxaC_26g22870	FxaC_26g22870	PREDICTED: probable serine/threonine-protein kinase At1g01540 [Fragaria vesca subsp. vesca]	1.04425	2.77895e-09	6.06381e-08	yes	up	3.29333	6.71	3	3.54	3.34	6.46	7.35	6.32		FxaC_12g44270	FxaC_12g44270	PREDICTED: uncharacterized protein LOC101302531 [Fragaria vesca subsp. vesca]	-1.1221	5.04674e-09	1.05499e-07	yes	down	10.0433	4.26667	9.8	10.81	9.52	5.28	3.71	3.81
FxaC_7g37150	FxaC_7g37150	PREDICTED: histidine-containing phosphotransfer protein 4-like [Fragaria vesca subsp. vesca]	1.77824	2.78871e-09	6.07816e-08	yes	up	2.41	9.32667	3.06	1.59	2.58	11.24	10.4	6.34		FxaC_6g04510	FxaC_6g04510	PREDICTED: alpha-L-fucosidase 2 [Fragaria vesca subsp. vesca]	-1.43024	5.07194e-09	1.05948e-07	yes	down	2.04333	0.67	2.19	1.95	1.99	0.67	0.56	0.78
FxaC_3g21220	FxaC_3g21220	PREDICTED: phosphoenolpyruvate carboxykinase [ATP]	1.26172	2.80646e-09	6.11453e-08	yes	up	1.83	4.44333	2.46	1.53	1.5	4.4	3.8	5.13		FxaC_23g59240	FxaC_23g59240	PREDICTED: fasciclin-like arabinogalactan protein 2 [Fragaria vesca subsp. vesca]	-1.00923	5.29279e-09	1.1032e-07	yes	down	14.2667	6.69	13.4	15.73	13.67	6.3	5	8.77
FxaC_25g37620	FxaC_25g37620	PREDICTED: patatin-like protein 6 [Fragaria vesca subsp. vesca]	1.62074	2.81805e-09	6.13743e-08	yes	up	0.89	2.99333	1.07	0.9	0.7	3.98	2.05	2.95		FxaC_20g02380	FxaC_20g02380	PREDICTED: serine racemase isoform X3 [Fragaria vesca subsp. vesca]	-1.23253	5.31772e-09	1.10799e-07	yes	down	5.97333	2.33667	6.36	6.95	4.61	2.65	2.15	2.21
FxaC_21g58760	FxaC_21g58760	PREDICTED: serine/threonine-protein kinase HT1 [Fragaria vesca subsp. vesca]	1.09448	2.82165e-09	6.1406e-08	yes	up	4	8.31	4.91	3.14	3.95	9.14	8.61	7.18		FxaC_22g69040	FxaC_22g69040	PREDICTED: bifunctional 3-dehydroquinate dehydratase/shikimate dehydrogenase, chloroplastic-like [Fragaria vesca subsp. vesca]	-1.73396	5.33977e-09	1.11218e-07	yes	down	18.6633	4.6	18.64	23.29	14.06	4.15	3.21	6.44
FxaC_1g14090	FxaC_1g14090	PREDICTED: dehydrin Xero 1-like [Fragaria vesca subsp. vesca]	2.61358	2.83429e-09	6.16576e-08	yes	up	1.27333	27.5133	0.33	1.57	1.92	18.97	21.21	42.36		FxaC_25g29520	FxaC_25g29520	hypothetical protein CUMW_063980 [Citrus unshiu]	-1.29187	5.52247e-09	1.1469e-07	yes	down	2.48667	0.703333	2.75	2.8	1.91	0.87	0.48	0.76
FxaC_14g06880	FxaC_14g06880	PREDICTED: uncharacterized protein LOC101298217 [Fragaria vesca subsp. vesca]	1.05693	2.87127e-09	6.24147e-08	yes	up	6.55333	13.4067	7.25	5.26	7.15	13.95	14.6	11.67		FxaC_21g14130	FxaC_21g14130	PREDICTED: NADP-dependent alkenal double bond reductase P1-like isoform X1 [Fragaria vesca subsp. vesca]	-1.26861	5.8695e-09	1.21369e-07	yes	down	6.64667	2.53	5.3	7.24	7.4	2.21	1.89	3.49
FxaC_7g41670	FxaC_7g41670	PREDICTED: peroxidase 9 [Fragaria vesca subsp. vesca]	2.6766	2.97742e-09	6.45506e-08	yes	up	0	1.45667	0	0	0	0.83	0.5	3.04		FxaC_24g41150	FxaC_24g41150	PREDICTED: stem 28 kDa glycoprotein-like [Fragaria vesca subsp. vesca]	-1.87532	6.09326e-09	1.25814e-07	yes	down	2.16	0.45	1.83	1.95	2.7	0.49	0.33	0.53
FxaC_17g49030	FxaC_17g49030	PREDICTED: phosphoenolpyruvate carboxykinase [ATP]	1.89126	3.03303e-09	6.56815e-08	yes	up	0.416667	1.90333	0.72	0.31	0.22	1.41	1.98	2.32		FxaC_13g05230	FxaC_13g05230	PREDICTED: protein NSP-INTERACTING KINASE 3 isoform X1 [Fragaria vesca subsp. vesca]	-1.24823	6.12437e-09	1.26411e-07	yes	down	3.62	1.4	4.21	3.98	2.67	1.35	1.16	1.69
FxaC_11g21190	FxaC_11g21190	PREDICTED: uncharacterized protein LOC105350511 [Fragaria vesca subsp. vesca]	2.09244	3.09002e-09	6.68147e-08	yes	up	0.523333	2.97333	0.83	0.14	0.6	3.11	3.17	2.64		FxaC_26g24470	FxaC_26g24470	PREDICTED: phosphomannomutase isoform X2 [Fragaria vesca subsp. vesca]	-1.17253	6.31852e-09	1.30277e-07	yes	down	25.4267	10.4267	25.46	27.48	23.34	11.18	9.83	10.27
FxaC_7g25840	FxaC_7g25840	PREDICTED: UDP-glucuronic acid decarboxylase 2 [Fragaria vesca subsp. vesca]	1.05311	3.12658e-09	6.75033e-08	yes	up	5.83333	12.12	5.66	5.84	6	9.52	9.64	17.2		FxaC_19g41480	FxaC_19g41480	PREDICTED: uncharacterized protein LOC101303332 [Fragaria vesca subsp. vesca]	-1.59478	6.36523e-09	1.31146e-07	yes	down	2.41	0.67	2.18	2.38	2.67	0.39	0.97	0.65
FxaC_12g45820	FxaC_12g45820	PREDICTED: LOW QUALITY PROTEIN: polyphenol oxidase, chloroplastic-like [Malus domestica]	1.70121	3.17122e-09	6.84154e-08	yes	up	1.12	4.06	1.42	0.96	0.98	3.32	4.63	4.23		FxaC_17g31700	FxaC_17g31700	PREDICTED: probable methyltransferase PMT20 [Fragaria vesca subsp. vesca]	-1.85962	6.6971e-09	1.37686e-07	yes	down	1.39333	0.296667	1.95	1.2	1.03	0.3	0.19	0.4
FxaC_10g14540	FxaC_10g14540	PREDICTED: plasma membrane-associated cation-binding protein 1-like [Fragaria vesca subsp. vesca]	1.07794	3.21372e-09	6.92539e-08	yes	up	4.83	9.99	4.52	4.84	5.13	10.28	9.21	10.48		FxaC_13g10080	FxaC_13g10080	PREDICTED: protein PHYLLO, chloroplastic isoform X1 [Fragaria vesca subsp. vesca]	-1.07486	6.7122e-09	1.37947e-07	yes	down	3.62	1.51333	3.79	3.93	3.14	1.81	1.08	1.65
FxaC_7g00270	FxaC_7g00270	PREDICTED: myb-related protein 308 [Fragaria vesca subsp. vesca]	1.16407	3.27323e-09	7.04835e-08	yes	up	4.40667	9.88333	4.04	5.08	4.1	10.7	10.71	8.24		FxaC_20g22300	FxaC_20g22300	PREDICTED: uncharacterized protein LOC101305849 [Fragaria vesca subsp. vesca]	-1.33538	6.98172e-09	1.43178e-07	yes	down	5.55333	2.03333	5.34	6.42	4.9	2.41	1.98	1.71
FxaC_5g24870	FxaC_5g24870	PREDICTED: extensin-3-like [Fragaria vesca subsp. vesca]	1.40549	3.2886e-09	7.07612e-08	yes	up	350.633	951.753	342.94	324.54	384.42	696.05	862.51	1296.7		FxaC_25g58080	FxaC_25g58080	PREDICTED: cytochrome P450 704C1-like isoform X2 [Fragaria vesca subsp. vesca]	-2.16117	7.30247e-09	1.49381e-07	yes	down	1.71667	0.236667	1.25	2.14	1.76	0.23	0.39	0.09
FxaC_15g02790	FxaC_15g02790	PREDICTED: aldehyde dehydrogenase family 2 member B7, mitochondrial-like [Fragaria vesca subsp. vesca]	1.79557	3.29019e-09	7.07688e-08	yes	up	0.676667	2.71	0.61	0.76	0.66	3.23	3.11	1.79		FxaC_14g06820	FxaC_14g06820	PREDICTED: ribulose-1,5 bisphosphate carboxylase/oxygenase large subunit N-methyltransferase, chloroplastic [Fragaria vesca subsp. vesca]	-1.01435	7.4919e-09	1.52885e-07	yes	down	11.36	5.24	9.74	12.68	11.66	5.75	6.11	3.86
FxaC_8g16230	FxaC_8g16230	PREDICTED: SPX domain-containing protein 1-like [Fragaria vesca subsp. vesca]	1.05564	3.32403e-09	7.14013e-08	yes	up	5.25	10.8133	5.83	5.01	4.91	11.16	9.58	11.7		FxaC_7g03410	FxaC_7g03410	PREDICTED: alpha-L-fucosidase 2 [Fragaria vesca subsp. vesca]	-1.21171	7.59718e-09	1.54636e-07	yes	down	2.89333	1.14333	3.11	2.86	2.71	1.01	1	1.42
FxaC_13g52190	FxaC_13g52190	PREDICTED: early nodulin-75-like [Fragaria vesca subsp. vesca]	2.3288	3.45164e-09	7.40466e-08	yes	up	5.79667	45.3133	6.34	2.4	8.65	31.22	53.74	50.98		FxaC_18g43200	FxaC_18g43200	PREDICTED: probable polygalacturonase isoform X1 [Fragaria vesca subsp. vesca]	-1.24988	7.78069e-09	1.5809e-07	yes	down	4.03333	1.67	3.97	4.46	3.67	2.03	1.35	1.63
FxaC_15g02810	FxaC_15g02810	PREDICTED: U-box domain-containing protein 19 [Fragaria vesca subsp. vesca]	1.91019	3.52591e-09	7.5555e-08	yes	up	0.39	1.77333	0.52	0.25	0.4	2.16	1.63	1.53		FxaC_20g17160	FxaC_20g17160	PREDICTED: uncharacterized protein LOC101299477 isoform X1 [Fragaria vesca subsp. vesca]	-1.09474	8.02231e-09	1.62711e-07	yes	down	2.46	1.06	3.1	2.12	2.16	1.1	1.17	0.91
FxaC_2g19800	FxaC_2g19800	probable serine/threonine-protein kinase PBL11 [Rosa chinensis]	1.5428	3.59829e-09	7.70484e-08	yes	up	0.876667	2.76333	0.74	0.88	1.01	2.07	2.53	3.69		FxaC_3g30650	FxaC_3g30650	PREDICTED: beta-galactosidase 10 [Fragaria vesca subsp. vesca]	-1.03039	8.09754e-09	1.64005e-07	yes	down	7.94667	3.85333	5.63	7.13	11.08	5.81	2.17	3.58
FxaC_25g37600	FxaC_25g37600	PREDICTED: uncharacterized protein LOC101299044 isoform X1 [Fragaria vesca subsp. vesca]	1.80606	3.83311e-09	8.17401e-08	yes	up	0.586667	2.32	0.41	0.58	0.77	2.18	3.04	1.74		FxaC_26g27260	FxaC_26g27260	disease resistance-like protein DSC1 [Rosa chinensis]	-1.59261	8.09598e-09	1.64005e-07	yes	down	7.57333	3.19667	9.6	5.04	8.08	2.38	3.47	3.74
FxaC_11g38500	FxaC_11g38500	PREDICTED: tropinone reductase homolog At1g07440-like isoform X2 [Fragaria vesca subsp. vesca]	1.86364	3.93651e-09	8.36957e-08	yes	up	10.95	46.8633	9.23	13.25	10.37	49.33	46.6	44.66		FxaC_21g58890	FxaC_21g58890	PREDICTED: non-specific lipid-transfer protein 3-like [Fragaria vesca subsp. vesca]	-1.34876	8.20524e-09	1.65951e-07	yes	down	102.753	34.7567	117.64	103.57	87.05	21.93	36.01	46.33
FxaC_17g32820	FxaC_17g32820	PREDICTED: serine/threonine-protein kinase At5g01020 [Fragaria vesca subsp. vesca]	2.62975	4.12762e-09	8.74992e-08	yes	up	0.0366667	1.51333	0.11	0	0	0.44	0.86	3.24		FxaC_7g26890	FxaC_7g26890	flavonol synthase [Fragaria x ananassa]	-1.34954	8.36436e-09	1.6899e-07	yes	down	3.91	1.37333	4.79	3.55	3.39	1.25	1.43	1.44
FxaC_19g05250	FxaC_19g05250		2.57425	4.18645e-09	8.86478e-08	yes	up	0.06	1.62667	0.12	0	0.06	1.15	1.53	2.2		FxaC_25g35590	FxaC_25g35590	PREDICTED: transcription factor bHLH57-like [Fragaria vesca subsp. vesca]	-1.46672	8.48597e-09	1.71266e-07	yes	down	2.43	0.77	1.93	2.5	2.86	0.92	0.61	0.78
FxaC_6g02480	FxaC_6g02480	PREDICTED: 1-aminocyclopropane-1-carboxylate oxidase homolog 1-like [Fragaria vesca subsp. vesca]	2.64354	4.23961e-09	8.96409e-08	yes	up	0	1.26667	0	0	0	1.29	1.14	1.37		FxaC_14g04810	FxaC_14g04810	PREDICTED: F-box/kelch-repeat protein At1g23390 [Fragaria vesca subsp. vesca]	-2.18981	8.55987e-09	1.72636e-07	yes	down	2.82667	0.366667	3.11	3.16	2.21	0.59	0.4	0.11
FxaC_11g01540	FxaC_11g01540	PREDICTED: polyphenol oxidase, chloroplastic-like [Fragaria vesca subsp. vesca]	1.69598	4.37748e-09	9.24195e-08	yes	up	0.68	2.48667	0.68	0.72	0.64	2.53	2.34	2.59		FxaC_26g24720	FxaC_26g24720	PREDICTED: cytosolic sulfotransferase 15-like [Fragaria vesca subsp. vesca]	-1.77871	9.01254e-09	1.81254e-07	yes	down	2.75667	0.636667	2.09	2.57	3.61	0.86	0.45	0.6
FxaC_23g49370	FxaC_23g49370	PREDICTED: probable zinc transporter protein DDB_G0291141 [Fragaria vesca subsp. vesca]	1.6341	4.40903e-09	9.30512e-08	yes	up	0.606667	2.11	0.77	0.52	0.53	1.56	2.02	2.75		FxaC_13g10320	FxaC_13g10320	PREDICTED: protein STRICTOSidINE SYNTHASE-LIKE 10-like [Fragaria vesca subsp. vesca]	-2.41018	9.07327e-09	1.82412e-07	yes	down	1.78667	0.133333	2.26	1.15	1.95	0.2	0.1	0.1
FxaC_14g07120	FxaC_14g07120	PREDICTED: uncharacterized protein LOC101292592 [Fragaria vesca subsp. vesca]	2.64001	4.47086e-09	9.42171e-08	yes	up	0.00333333	0.653333	0	0	0.01	0.73	0.55	0.68		FxaC_20g05240	FxaC_20g05240	PREDICTED: hydroquinone glucosyltransferase-like [Fragaria vesca subsp. vesca]	-1.04532	9.09753e-09	1.82835e-07	yes	down	4.29333	1.95667	3.87	5.04	3.97	1.99	1.42	2.46
FxaC_9g24350	FxaC_9g24350	PREDICTED: capsanthin/capsorubin synthase, chromoplast-like [Fragaria vesca subsp. vesca]	1.93024	4.49868e-09	9.47337e-08	yes	up	0.643333	3.05333	0.72	0.89	0.32	2.53	2.48	4.15		FxaC_8g33820	FxaC_8g33820	PREDICTED: uncharacterized protein At4g06744 [Fragaria vesca subsp. vesca]	-1.13808	9.24036e-09	1.8551e-07	yes	down	5.64333	2.37667	5.18	6.5	5.25	2.27	2.1	2.76
FxaC_13g02240	FxaC_13g02240	PREDICTED: uncharacterized protein LOC101302063 [Fragaria vesca subsp. vesca]	1.68176	4.54425e-09	9.5623e-08	yes	up	0.546667	1.96333	0.85	0.42	0.37	1.73	2.08	2.08		FxaC_21g71050	FxaC_21g71050	PREDICTED: uncharacterized protein LOC101298617 [Fragaria vesca subsp. vesca]	-1.92832	9.86426e-09	1.96862e-07	yes	down	2.21333	0.433333	2.5	2.2	1.94	0.12	0.39	0.79
FxaC_6g10480	FxaC_6g10480	protein CASPARIAN STRIP INTEGRITY FACTOR 1-like [Rosa chinensis]	1.12467	4.61166e-09	9.70058e-08	yes	up	7.04667	15.33	6.43	8.07	6.64	17.77	13.83	14.39		FxaC_3g13680	FxaC_3g13680	PREDICTED: beta-galactosidase 3 [Fragaria vesca subsp. vesca]	-1.24809	9.97161e-09	1.98866e-07	yes	down	5.49	2.12333	4.66	6.98	4.83	1.94	1.4	3.03
FxaC_19g20640	FxaC_19g20640	PREDICTED: protein NRT1/ PTR FAMILY 7.3 [Fragaria vesca subsp. vesca]	1.00166	4.62346e-09	9.72182e-08	yes	up	3.39667	6.7	3.25	3.01	3.93	6.54	7.11	6.45		FxaC_18g46280	FxaC_18g46280	PREDICTED: monocopper oxidase-like protein SKU5 [Fragaria vesca subsp. vesca]	-1.23093	1.01548e-08	2.02307e-07	yes	down	4.52	1.77667	3.97	5.75	3.84	1.4	1.69	2.24
FxaC_3g05510	FxaC_3g05510	PREDICTED: F-box/kelch-repeat protein At3g06240-like [Fragaria vesca subsp. vesca]	1.92503	4.73992e-09	9.94845e-08	yes	up	0.473333	2.21667	0.57	0.31	0.54	2.01	2.39	2.25		FxaC_10g38060	FxaC_10g38060	PREDICTED: protein NRT1/ PTR FAMILY 2.6-like [Fragaria vesca subsp. vesca]	-1.02018	1.04059e-08	2.07094e-07	yes	down	6.63	3.05333	6.44	6.28	7.17	2.65	3.11	3.4
FxaC_1g29560	FxaC_1g29560	PREDICTED: uncharacterized protein LOC101295653 [Fragaria vesca subsp. vesca]	2.15849	4.78924e-09	1.00483e-07	yes	up	0.46	3.01	0.53	0.49	0.36	1.74	3.07	4.22		FxaC_24g04140	FxaC_24g04140	PREDICTED: uncharacterized protein LOC101296410 [Fragaria vesca subsp. vesca]	-1.64999	1.0783e-08	2.14226e-07	yes	down	6.73667	1.78	5.85	8.09	6.27	1.39	1.69	2.26
FxaC_13g04450	FxaC_13g04450	PREDICTED: aldehyde dehydrogenase family 2 member B7, mitochondrial-like [Fragaria vesca subsp. vesca]	1.4652	4.81749e-09	1.01038e-07	yes	up	1.07667	3.12	1.45	1.1	0.68	3.15	2.67	3.54		FxaC_20g38010	FxaC_20g38010	PREDICTED: protein TRANSPARENT TESTA 12-like isoform X1 [Fragaria vesca subsp. vesca]	-1.13093	1.11206e-08	2.20704e-07	yes	down	5.31	2.24	5.8	4.58	5.55	2.17	2.05	2.5
FxaC_21g25880	FxaC_21g25880	PREDICTED: nuclear transcription factor Y subunit A-3 [Fragaria vesca subsp. vesca]	1.21384	4.83591e-09	1.01313e-07	yes	up	2.04	4.71333	2.14	2.19	1.79	5.09	4.36	4.69		FxaC_22g26590	FxaC_22g26590	PREDICTED: F-box protein At5g49610-like [Fragaria vesca subsp. vesca]	-1.60432	1.11351e-08	2.20916e-07	yes	down	5.43	1.50667	4.47	6.48	5.34	1.26	1.65	1.61
FxaC_27g25020	FxaC_27g25020	uncharacterized protein LOC112179314 [Rosa chinensis]	2.26413	5.0297e-09	1.05181e-07	yes	up	0.563333	4.37	1.24	0.3	0.15	4.55	3.95	4.61		FxaC_22g10270	FxaC_22g10270	PREDICTED: protein STRUBBELIG-RECEPTOR FAMILY 3-like isoform X1 [Fragaria vesca subsp. vesca]	-1.07936	1.14508e-08	2.26629e-07	yes	down	4.29333	1.88	4.23	4.59	4.06	1.42	1.76	2.46
FxaC_8g24800	FxaC_8g24800	extensin-3-like isoform X2 [Cucurbita maxima]	1.28838	5.17435e-09	1.08009e-07	yes	up	362.36	922.783	345.02	311.57	430.49	686.59	925.14	1156.62		FxaC_6g30880	FxaC_6g30880	PREDICTED: endoglucanase 17 [Fragaria vesca subsp. vesca]	-1.85969	1.27612e-08	2.51003e-07	yes	down	3.53333	0.743333	2.56	5.05	2.99	0.51	0.33	1.39
FxaC_5g13560	FxaC_5g13560	PREDICTED: beta-carotene isomerase D27, chloroplastic [Fragaria vesca subsp. vesca]	1.19167	5.59054e-09	1.16019e-07	yes	up	3.81	8.74667	3.74	3.48	4.21	9.38	9.59	7.27		FxaC_24g13970	FxaC_24g13970	PREDICTED: transcription repressor OFP4 [Fragaria vesca subsp. vesca]	-1.32997	1.31455e-08	2.57853e-07	yes	down	7.97667	2.83	7.32	9.07	7.54	2.41	3.57	2.51
FxaC_15g17300	FxaC_15g17300	PREDICTED: ABC transporter B family member 4-like [Fragaria vesca subsp. vesca]	1.4451	5.64521e-09	1.17112e-07	yes	up	0.536667	1.51333	0.69	0.43	0.49	1.5	1.76	1.28		FxaC_26g09730	FxaC_26g09730	PREDICTED: acid phosphatase 1 [Fragaria vesca subsp. vesca]	-1.8026	1.33288e-08	2.61089e-07	yes	down	2.81667	0.63	2.73	2.41	3.31	0.52	0.62	0.75
FxaC_4g02400	FxaC_4g02400	PREDICTED: potassium channel SKOR isoform X1 [Fragaria vesca subsp. vesca]	1.558	5.77757e-09	1.19727e-07	yes	up	0.643333	2.03667	0.72	0.44	0.77	2.13	1.88	2.1		FxaC_9g36400	FxaC_9g36400	PREDICTED: uroporphyrinogen decarboxylase 1, chloroplastic isoform X1 [Fragaria vesca subsp. vesca]	-1.04231	1.38564e-08	2.70316e-07	yes	down	13.5767	6.12	12.88	15.57	12.28	8	5.34	5.02
FxaC_14g19580	FxaC_14g19580	PREDICTED: major allergen Pru av 1-like [Fragaria vesca subsp. vesca]	2.06668	6.0615e-09	1.25203e-07	yes	up	30.9033	172.473	36.89	15.75	40.07	156.91	220.95	139.56		FxaC_6g05360	FxaC_6g05360	PREDICTED: cyclin-D3-1 [Fragaria vesca subsp. vesca]	-1.66794	1.40813e-08	2.74423e-07	yes	down	3.61667	0.936667	3.8	4.64	2.41	0.84	0.67	1.3
FxaC_10g11230	FxaC_10g11230	wall-associated receptor kinase 1-like isoform X1 [Prunus avium]	2.42003	6.40342e-09	1.31862e-07	yes	up	0.17	1.81333	0.32	0	0.19	1.81	1.74	1.89		FxaC_17g52400	FxaC_17g52400	putative laccase [Rosa chinensis]	-2.18385	1.41204e-08	2.7509e-07	yes	down	1.09	0.143333	1.12	1.08	1.07	0.12	0.07	0.24
FxaC_17g03980	FxaC_17g03980	PREDICTED: triacylglycerol lipase 2-like [Fragaria vesca subsp. vesca]	1.29874	6.40462e-09	1.31862e-07	yes	up	1.38333	3.44667	2.1	0.92	1.13	3.39	3.9	3.05		FxaC_10g11540	FxaC_10g11540	PREDICTED: fatty acid 2-hydroxylase 1-like [Fragaria vesca subsp. vesca]	-1.28592	1.43244e-08	2.78402e-07	yes	down	7.21333	2.84333	6.75	9.22	5.67	2.25	3.18	3.1
FxaC_27g35750	FxaC_27g35750	PREDICTED: uncharacterized protein LOC101299044 isoform X1 [Fragaria vesca subsp. vesca]	1.17284	6.4949e-09	1.33673e-07	yes	up	3.05	6.87	4.15	2.35	2.65	6.96	7.19	6.46		FxaC_20g30630	FxaC_20g30630	PREDICTED: ferric reduction oxidase 7, chloroplastic-like [Fragaria vesca subsp. vesca]	-1.31768	1.47171e-08	2.85549e-07	yes	down	3.26667	1.18333	2.81	4.39	2.6	1.06	1.48	1.01
FxaC_10g06200	FxaC_10g06200	PREDICTED: uncharacterized protein LOC101291127 [Fragaria vesca subsp. vesca]	1.18064	6.77329e-09	1.39086e-07	yes	up	51.6833	113.183	68.22	37.98	48.85	106.09	121.59	111.87		FxaC_23g37770	FxaC_23g37770	Lipase [Macleaya cordata]	-1.2034	1.47234e-08	2.85575e-07	yes	down	6.45333	2.52667	5.74	7.45	6.17	2.09	2.73	2.76
FxaC_6g45820	FxaC_6g45820	PREDICTED: probable E3 ubiquitin-protein ligase ARI2 [Fragaria vesca subsp. vesca]	1.05264	7.21211e-09	1.47691e-07	yes	up	3.92333	8.04667	3.89	3.02	4.86	7.23	9.29	7.62		FxaC_11g15340	FxaC_11g15340	PREDICTED: glutathione S-transferase U19-like [Fragaria vesca subsp. vesca]	-1.23289	1.47585e-08	2.8616e-07	yes	down	26.3667	10.0967	28.57	25.66	24.87	9.51	9.85	10.93
FxaC_18g08440	FxaC_18g08440	PREDICTED: MATE efflux family protein 5 [Fragaria vesca subsp. vesca]	1.66696	7.32817e-09	1.49853e-07	yes	up	0.663333	2.37	0.82	0.52	0.65	2.12	2.67	2.32		FxaC_25g44940	FxaC_25g44940	PREDICTED: probable leucine-rich repeat receptor-like protein kinase IMK3 [Fragaria vesca subsp. vesca]	-2.09369	1.4995e-08	2.90646e-07	yes	down	0.933333	0.143333	1.14	0.88	0.78	0.17	0.09	0.17
FxaC_19g21790	FxaC_19g21790	PREDICTED: cinnamoyl-CoA reductase 2-like [Fragaria vesca subsp. vesca]	2.21314	7.40718e-09	1.51307e-07	yes	up	0.253333	1.91333	0.11	0.21	0.44	2.39	1.1	2.25		FxaC_8g13330	FxaC_8g13330	70 kDa peptidyl-prolyl isomerase-like isoform X2 [Rosa chinensis]	-1.28555	1.56624e-08	3.02865e-07	yes	down	3.43333	1.39333	3.17	4.1	3.03	1.13	0.94	2.11
FxaC_13g19470	FxaC_13g19470	PREDICTED: high affinity nitrate transporter 2.5-like [Fragaria vesca subsp. vesca]	1.05649	7.49244e-09	1.52885e-07	yes	up	18.01	34	29.64	9.01	15.38	33.19	39.98	28.83		FxaC_11g47740	FxaC_11g47740	putative RNA helicase [Rosa chinensis]	-1.86985	1.57272e-08	3.04015e-07	yes	down	1.94667	0.396667	2.11	1.85	1.88	0.5	0.25	0.44
FxaC_27g06840	FxaC_27g06840	PREDICTED: amidophosphoribosyltransferase, chloroplastic-like [Fragaria vesca subsp. vesca]	1.3676	7.49585e-09	1.529e-07	yes	up	1.86667	4.97667	1.69	1.89	2.02	5.41	5.7	3.82		FxaC_21g65100	FxaC_21g65100	PREDICTED: root phototropism protein 3-like [Fragaria vesca subsp. vesca]	-1.02511	1.59461e-08	3.07832e-07	yes	down	8.21667	3.75333	10.01	7.96	6.68	3.75	3.99	3.52
FxaC_23g02550	FxaC_23g02550	PREDICTED: uncharacterized protein LOC101291939 [Fragaria vesca subsp. vesca]	1.3008	7.52608e-09	1.53462e-07	yes	up	4.30667	10.79	5.51	3.91	3.5	9.93	12.27	10.17		FxaC_14g31860	FxaC_14g31860	PREDICTED: nuclear pore complex protein NUP43 [Fragaria vesca subsp. vesca]	-1.21395	1.59637e-08	3.08066e-07	yes	down	5.60667	2.19667	5.18	5.14	6.5	2.2	2.02	2.37
FxaC_10g27020	FxaC_10g27020	PREDICTED: serine/threonine-protein kinase D6PKL2 [Fragaria vesca subsp. vesca]	1.29083	7.55904e-09	1.54024e-07	yes	up	1.98333	4.98333	2.23	2.16	1.56	4.27	4.99	5.69		FxaC_26g35810	FxaC_26g35810	PREDICTED: porphobilinogen deaminase, chloroplastic-like [Fragaria vesca subsp. vesca]	-1.16293	1.60349e-08	3.09336e-07	yes	down	5.98667	2.46333	5.4	7.52	5.04	2.67	2.27	2.45
FxaC_22g42430	FxaC_22g42430	PREDICTED: casparian strip membrane protein 1-like [Fragaria vesca subsp. vesca]	2.58559	7.83936e-09	1.59226e-07	yes	up	0.06	3.06667	0.18	0	0	2.26	0.72	6.22		FxaC_13g08320	FxaC_13g08320	beta-glucosidase 1 [Fragaria x ananassa]	-1.46506	1.72137e-08	3.30961e-07	yes	down	3.21	1.02	3.31	2.87	3.45	0.74	0.91	1.41
FxaC_12g13860	FxaC_12g13860	hypothetical protein RchiOBHm_Chr5g0058381 [Rosa chinensis]	2.11825	8.02772e-09	1.62763e-07	yes	up	1.5	29.3233	0.89	2.59	1.02	16.49	31.36	40.12		FxaC_22g03050	FxaC_22g03050	hypothetical protein CUMW_208980 [Citrus unshiu]	-1.56958	1.77015e-08	3.39656e-07	yes	down	2.26667	0.653333	2.55	2.31	1.94	0.54	0.42	1
FxaC_6g23470	FxaC_6g23470	TMV resistance protein N-like [Rosa chinensis]	1.8756	9.1288e-09	1.83399e-07	yes	up	1.10667	4.92667	1.81	0.48	1.03	3.11	5	6.67		FxaC_13g33380	FxaC_13g33380	PREDICTED: uncharacterized protein LOC101310110 [Fragaria vesca subsp. vesca]	-1.06753	1.8713e-08	3.58105e-07	yes	down	18.9067	8.27667	22.48	15.14	19.1	7.85	10.07	6.91
FxaC_28g09210	FxaC_28g09210	PREDICTED: 40S ribosomal protein S4-like [Fragaria vesca subsp. vesca]	1.03243	9.30746e-09	1.86726e-07	yes	up	130.91	265.373	109.89	156.15	126.69	260.36	260.89	274.87		FxaC_20g09100	FxaC_20g09100	PREDICTED: neurofilament medium polypeptide-like [Fragaria vesca subsp. vesca]	-1.18923	1.96043e-08	3.73788e-07	yes	down	10.2333	4.10333	10.87	9.78	10.05	3.38	2.75	6.18
FxaC_18g28430	FxaC_18g28430	PREDICTED: glutathione S-transferase U7-like [Fragaria vesca subsp. vesca]	1.94078	9.4781e-09	1.89884e-07	yes	up	0.39	1.86667	0.38	0.41	0.38	1.8	1.63	2.17		FxaC_24g30870	FxaC_24g30870	peptide methionine sulfoxide reductase A5-like isoform X1 [Rosa chinensis]	-2.53372	2.02504e-08	3.85592e-07	yes	down	1.66333	0	1.48	1.93	1.58	0	0	0
FxaC_10g07790	FxaC_10g07790	PREDICTED: probable LRR receptor-like serine/threonine-protein kinase RFK1 isoform X1 [Fragaria vesca subsp. vesca]	2.40524	9.65828e-09	1.93144e-07	yes	up	0.116667	1.25	0.31	0.02	0.02	0.99	1.64	1.12		FxaC_1g18210	FxaC_1g18210	PREDICTED: transcription factor SPATULA [Fragaria vesca subsp. vesca]	-1.90776	2.0273e-08	3.85895e-07	yes	down	2.65667	0.533333	2.58	2.32	3.07	0.57	0.28	0.75
FxaC_2g34100	FxaC_2g34100	PREDICTED: lipase-like PAD4 [Fragaria vesca subsp. vesca]	2.58598	1.02497e-08	2.04128e-07	yes	up	0	0.873333	0	0	0	0.46	0.48	1.68		FxaC_4g09650	FxaC_4g09650	PREDICTED: peptidyl-prolyl cis-trans isomerase [Fragaria vesca subsp. vesca]	-1.29284	2.08966e-08	3.96841e-07	yes	down	3.81	1.39667	3.8	4.93	2.7	1.48	1.6	1.11
FxaC_13g01690	FxaC_13g01690	PREDICTED: non-specific lipid-transfer protein 4 [Fragaria vesca subsp. vesca]	1.23191	1.11502e-08	2.21139e-07	yes	up	11.6767	27.9633	10.64	13.39	11	27.53	18.42	37.94		FxaC_21g61650	FxaC_21g61650	L-ascorbate oxidase homolog [Rosa chinensis]	-1.43465	2.14947e-08	4.07389e-07	yes	down	5.06333	1.63667	4.97	5.64	4.58	1.69	1.36	1.86
FxaC_4g36790	FxaC_4g36790	PREDICTED: peroxidase 25 [Fragaria vesca subsp. vesca]	2.23759	1.14788e-08	2.27106e-07	yes	up	0.303333	2.41667	0.21	0.31	0.39	2.38	1.68	3.19		FxaC_19g17680	FxaC_19g17680	PREDICTED: transcription factor WER-like isoform X2 [Fragaria vesca subsp. vesca]	-1.36818	2.19299e-08	4.14813e-07	yes	down	2.24	0.766667	2.12	2.75	1.85	0.68	0.73	0.89
FxaC_6g40780	FxaC_6g40780	PREDICTED: receptor-like protein kinase 5 [Fragaria vesca subsp. vesca]	2.12922	1.18024e-08	2.33202e-07	yes	up	0.126667	0.813333	0.16	0.04	0.18	0.48	0.97	0.99		FxaC_17g45730	FxaC_17g45730	PREDICTED: allene oxide cyclase 3, chloroplastic-like [Fragaria vesca subsp. vesca]	-1.70447	2.23555e-08	4.22306e-07	yes	down	1.83	0.446667	2.26	1.71	1.52	0.44	0.34	0.56
FxaC_5g03980	FxaC_5g03980	PREDICTED: copper transporter 5.1 [Fragaria vesca subsp. vesca]	1.18565	1.18033e-08	2.33202e-07	yes	up	32.07	71.6333	31.95	22.62	41.64	65.12	80.97	68.81		FxaC_25g25240	FxaC_25g25240	PREDICTED: armadillo repeat-containing kinesin-like protein 1 isoform X1 [Fragaria vesca subsp. vesca]	-1.27631	2.26281e-08	4.27173e-07	yes	down	1.60333	0.596667	1.65	1.77	1.39	0.36	0.72	0.71
FxaC_16g13340	FxaC_16g13340	PREDICTED: chaperone protein dnaJ 20, chloroplastic-like [Fragaria vesca subsp. vesca]	1.25926	1.24445e-08	2.45109e-07	yes	up	4.41	10.7433	5.09	5.31	2.83	9.91	12.19	10.13		FxaC_17g44720	FxaC_17g44720	None	-1.68475	2.28534e-08	4.31143e-07	yes	down	7.49	1.88333	7.49	7.83	7.15	1.3	1.92	2.43
FxaC_18g39450	FxaC_18g39450	PREDICTED: quinolinate synthase, chloroplastic [Fragaria vesca subsp. vesca]	1.24729	1.28175e-08	2.51938e-07	yes	up	1.48667	3.58333	1.17	1.8	1.49	3.87	4.03	2.85		FxaC_15g21810	FxaC_15g21810	heavy metal-associated isoprenylated plant protein 32 isoform X1 [Prunus avium]	-1.49501	2.31247e-08	4.35973e-07	yes	down	3.88667	1.20333	3.84	4.92	2.9	0.98	0.69	1.94
FxaC_16g26720	FxaC_16g26720	PREDICTED: heavy metal-associated isoprenylated plant protein 26-like [Fragaria vesca subsp. vesca]	2.15942	1.3284e-08	2.60303e-07	yes	up	0.353333	2.43	0.56	0.16	0.34	2.33	1.97	2.99		FxaC_13g24100	FxaC_13g24100	PREDICTED: uncharacterized protein LOC101300714 [Fragaria vesca subsp. vesca]	-1.88309	2.33773e-08	4.403e-07	yes	down	4.16333	0.836667	4.56	4.99	2.94	0.5	0.67	1.34
FxaC_4g19620	FxaC_4g19620	PREDICTED: uncharacterized protein LOC105352100 [Fragaria vesca subsp. vesca]	1.48098	1.353e-08	2.64759e-07	yes	up	1.97333	5.79667	1.81	2.02	2.09	6.12	6.01	5.26		FxaC_10g08720	FxaC_10g08720	PREDICTED: probable LRR receptor-like serine/threonine-protein kinase At5g45840 isoform X1 [Fragaria vesca subsp. vesca]	-1.33013	2.37788e-08	4.47422e-07	yes	down	3.22667	1.15	2.69	3.62	3.37	0.84	1.1	1.51
FxaC_1g19070	FxaC_1g19070		1.25077	1.35551e-08	2.6516e-07	yes	up	1.17	2.84	0.93	1.25	1.33	2.82	2.91	2.79		FxaC_11g26410	FxaC_11g26410	hypothetical protein CCACVL1_07227 [Corchorus capsularis]	-1.06994	2.3829e-08	4.48072e-07	yes	down	6.93333	3.08667	7.21	7.19	6.4	2.98	2.06	4.22
FxaC_15g09670	FxaC_15g09670	PREDICTED: AP2/ERF and B3 domain-containing transcription repressor TEM1-like [Fragaria vesca subsp. vesca]	1.39996	1.39965e-08	2.72863e-07	yes	up	2.96333	8.16333	2.85	2.21	3.83	6.69	9.79	8.01		FxaC_6g40550	FxaC_6g40550	PREDICTED: uncharacterized protein LOC101296545 [Fragaria vesca subsp. vesca]	-1.04251	2.40427e-08	4.51496e-07	yes	down	8.80333	3.96667	10.96	6.7	8.75	3.02	4.56	4.32
FxaC_23g07970	FxaC_23g07970	PREDICTED: probable sulfate transporter 3.4 [Fragaria vesca subsp. vesca]	2.37963	1.41408e-08	2.75301e-07	yes	up	0.0966667	1.19333	0.07	0.16	0.06	0.79	0.47	2.32		FxaC_15g02650	FxaC_15g02650	serine/arginine-rich splicing factor RSZ21 isoform X2 [Rosa chinensis]	-1.41002	2.41315e-08	4.52719e-07	yes	down	3.76333	1.28667	4.03	2.91	4.35	1.14	0.94	1.78
FxaC_17g47490	FxaC_17g47490	PREDICTED: putative 12-oxophytodienoate reductase 11 [Fragaria vesca subsp. vesca]	1.27249	1.42748e-08	2.77533e-07	yes	up	1.89333	4.68	2.3	1.71	1.67	3.6	5.27	5.17		FxaC_17g56020	FxaC_17g56020	PREDICTED: transcription factor MYB12-like [Fragaria vesca subsp. vesca]	-1.07658	2.4245e-08	4.54699e-07	yes	down	12.7267	5.70667	14.42	12.05	11.71	5.78	3.49	7.85
FxaC_5g03720	FxaC_5g03720	PREDICTED: transcription factor TT2-like [Fragaria vesca subsp. vesca]	1.67488	1.43307e-08	2.7843e-07	yes	up	1.43333	5.37	1.61	1.94	0.75	3.71	5.04	7.36		FxaC_21g33060	FxaC_21g33060	PREDICTED: factor of DNA methylation 1 [Fragaria vesca subsp. vesca]	-1.20828	2.46083e-08	4.61059e-07	yes	down	4.84333	1.92667	4.51	4.93	5.09	1.61	1.42	2.75
FxaC_16g22400	FxaC_16g22400	leucoanthocyanidin reductase [Fragaria x ananassa]	1.18216	1.66545e-08	3.2064e-07	yes	up	3.86	9.13333	3.18	4.03	4.37	7.53	7.52	12.35		FxaC_1g02890	FxaC_1g02890	PREDICTED: zinc finger Ran-binding domain-containing protein 2 [Fragaria vesca subsp. vesca]	-1.11251	2.49454e-08	4.6707e-07	yes	down	14.9033	6.35667	12.79	17.57	14.35	7.11	6.67	5.29
FxaC_28g33110	FxaC_28g33110	PREDICTED: amidophosphoribosyltransferase, chloroplastic-like [Fragaria vesca subsp. vesca]	1.16517	1.77443e-08	3.40364e-07	yes	up	4.8	10.86	4.45	6.12	3.83	12.87	11.57	8.14		FxaC_2g07770	FxaC_2g07770		-2.34096	2.50646e-08	4.69148e-07	yes	down	179.317	13.22	280.41	144.16	113.38	13.87	13.48	12.31
FxaC_1g09320	FxaC_1g09320	PREDICTED: serine/threonine-protein kinase At5g01020-like [Fragaria vesca subsp. vesca]	1.31119	1.7753e-08	3.40417e-07	yes	up	2.32333	5.92667	3.16	1.69	2.12	4.57	7.5	5.71		FxaC_24g56030	FxaC_24g56030	PREDICTED: serine carboxypeptidase-like 25 [Fragaria vesca subsp. vesca]	-1.54449	2.56866e-08	4.8032e-07	yes	down	2.29333	0.673333	2.41	2.21	2.26	0.59	0.67	0.76
FxaC_24g52200	FxaC_24g52200	PREDICTED: uncharacterized protein LOC101296524 [Fragaria vesca subsp. vesca]	2.28235	1.86028e-08	3.56115e-07	yes	up	0.33	2.97333	0.49	0	0.5	2.56	3.29	3.07		FxaC_8g22630	FxaC_8g22630	PREDICTED: signal recognition particle 43 kDa protein, chloroplastic [Fragaria vesca subsp. vesca]	-1.07499	2.58223e-08	4.82385e-07	yes	down	18.3067	8.03	14.08	21.22	19.62	9.15	8	6.94
FxaC_18g39820	FxaC_18g39820	PREDICTED: vinorine synthase-like [Fragaria vesca subsp. vesca]	1.80922	2.05304e-08	3.90535e-07	yes	up	0.746667	3.13	0.67	0.49	1.08	2.78	3.38	3.23		FxaC_23g47650	FxaC_23g47650	PREDICTED: GDSL esterase/lipase At3g27950 [Fragaria vesca subsp. vesca]	-1.87528	2.60995e-08	4.87244e-07	yes	down	5.27333	1.12667	4.67	5.4	5.75	0.76	1.08	1.54
FxaC_15g02520	FxaC_15g02520	PREDICTED: WAT1-related protein At1g70260 [Fragaria vesca subsp. vesca]	1.98534	2.13035e-08	4.03898e-07	yes	up	0.35	1.86667	0.29	0.36	0.4	1.69	2.09	1.82		FxaC_13g02890	FxaC_13g02890	PREDICTED: UDP-glycosyltransferase 74B1-like [Fragaria vesca subsp. vesca]	-1.66092	2.62048e-08	4.89051e-07	yes	down	1.22333	0.32	1.24	1.34	1.09	0.28	0.21	0.47
FxaC_10g22240	FxaC_10g22240	PREDICTED: NAC domain-containing protein 18-like [Fragaria vesca subsp. vesca]	2.26716	2.17118e-08	4.11231e-07	yes	up	0.183333	1.6	0.34	0.08	0.13	1.44	2.23	1.13		FxaC_12g28430	FxaC_12g28430	PREDICTED: receptor-like protein kinase THESEUS 1 [Fragaria vesca subsp. vesca]	-1.0399	2.63229e-08	4.91094e-07	yes	down	6.36333	2.88333	7.3	5.37	6.42	2.23	2.7	3.72
FxaC_25g21170	FxaC_25g21170	PREDICTED: uncharacterized protein LOC101306460 [Fragaria vesca subsp. vesca]	2.42518	2.33274e-08	4.39506e-07	yes	up	0.22	3.20667	0.24	0.26	0.16	4.76	3.13	1.73		FxaC_28g02450	FxaC_28g02450	PREDICTED: probable plastid-lipid-associated protein 14, chloroplastic [Fragaria vesca subsp. vesca]	-1.73691	2.65646e-08	4.95239e-07	yes	down	35.91	8.28667	49.75	20.76	37.22	7.12	9.42	8.32
FxaC_16g26940	FxaC_16g26940	PREDICTED: uncharacterized protein LOC101315233 [Fragaria vesca subsp. vesca]	2.52426	2.35532e-08	4.43468e-07	yes	up	0	1.4	0	0	0	0.62	2.58	1		FxaC_14g33200	FxaC_14g33200	PREDICTED: uncharacterized protein At4g14100-like isoform X1 [Fragaria vesca subsp. vesca]	-1.5409	2.71366e-08	5.04632e-07	yes	down	6.35333	1.84	6.39	5.8	6.87	1.73	1.96	1.83
FxaC_13g07860	FxaC_13g07860	PREDICTED: uncharacterized protein LOC101298217 [Fragaria vesca subsp. vesca]	1.02777	2.40383e-08	4.51496e-07	yes	up	8.02667	16.1367	9.3	5.96	8.82	18.74	15.32	14.35		FxaC_6g30230	FxaC_6g30230	desiccation-related protein PCC13-62 [Rosa chinensis]	-1.77994	2.80809e-08	5.21177e-07	yes	down	2.06333	0.476667	2.43	2.4	1.36	0.33	0.42	0.68
FxaC_7g05540	FxaC_7g05540	uncharacterized protein LOC112170876 [Rosa chinensis]	1.43537	2.40835e-08	4.52115e-07	yes	up	1.03333	3.18333	1.24	1.01	0.85	3.19	3.19	3.17		FxaC_2g22840	FxaC_2g22840	PREDICTED: metal transporter Nramp3 [Fragaria vesca subsp. vesca]	-1.27391	2.81731e-08	5.22718e-07	yes	down	10.0267	3.7	14.45	6.11	9.52	3.07	4.75	3.28
FxaC_6g20740	FxaC_6g20740	PREDICTED: 3-hydroxy-3-methylglutaryl-coenzyme A reductase 1-like [Fragaria vesca subsp. vesca]	2.15808	2.58025e-08	4.82172e-07	yes	up	0.183333	1.36333	0.1	0.26	0.19	1.03	1.71	1.35		FxaC_14g04570	FxaC_14g04570	PREDICTED: histidine kinase 4 [Fragaria vesca subsp. vesca]	-1.57551	2.87379e-08	5.32679e-07	yes	down	3.19667	0.896667	4.12	3.12	2.35	0.9	0.97	0.82
FxaC_12g49000	FxaC_12g49000	PREDICTED: probable WRKY transcription factor 31 [Fragaria vesca subsp. vesca]	1.3024	2.6571e-08	4.95239e-07	yes	up	1.28	3.25	1.58	0.75	1.51	2.81	3.36	3.58		FxaC_22g64310	FxaC_22g64310	PREDICTED: anthocyanidin 3-O-glucoside 2''-O-glucosyltransferase-like [Fragaria vesca subsp. vesca]	-2.30894	2.8794e-08	5.33492e-07	yes	down	1.9	0.16	1.99	2.28	1.43	0.09	0.39	0
FxaC_25g20310	FxaC_25g20310	PREDICTED: BURP domain-containing protein 3-like [Fragaria vesca subsp. vesca]	2.31186	2.71172e-08	5.04434e-07	yes	up	1.76	10.5733	0.64	0.97	3.67	12.36	7.67	11.69		FxaC_17g40330	FxaC_17g40330		-2.08381	2.92619e-08	5.41341e-07	yes	down	1.71667	0.256667	1.59	1.28	2.28	0.16	0.37	0.24
FxaC_17g09100	FxaC_17g09100	PREDICTED: LOW QUALITY PROTEIN: cytochrome P450 71A9-like [Fragaria vesca subsp. vesca]	1.31817	2.72902e-08	5.07158e-07	yes	up	1.63	4.19333	1.49	1.64	1.76	4.25	4.69	3.64		FxaC_21g53140	FxaC_21g53140	PREDICTED: galactose oxidase [Fragaria vesca subsp. vesca]	-1.15599	3.09605e-08	5.70368e-07	yes	down	8.67	3.58	7.63	9.31	9.07	2.35	4.04	4.35
FxaC_9g27280	FxaC_9g27280	PREDICTED: poly [ADP-ribose]	1.60321	2.83222e-08	5.25314e-07	yes	up	0.406667	1.38333	0.38	0.33	0.51	1.46	1	1.69		FxaC_10g49590	FxaC_10g49590	PREDICTED: enoyl-[acyl-carrier-protein]	-1.14355	3.28683e-08	6.03574e-07	yes	down	6.72	2.80333	6.23	8.35	5.58	3.1	2.19	3.12
FxaC_10g12980	FxaC_10g12980	PREDICTED: BOI-related E3 ubiquitin-protein ligase 1 [Fragaria vesca subsp. vesca]	1.0632	2.94631e-08	5.4471e-07	yes	up	4.72333	10.5233	5.72	4.56	3.89	9.02	12.3	10.25		FxaC_7g04120	FxaC_7g04120	PREDICTED: abscisate beta-glucosyltransferase-like [Fragaria vesca subsp. vesca]	-1.54431	3.32246e-08	6.09335e-07	yes	down	3.88333	1.12333	4.56	3.7	3.39	1.2	1.39	0.78
FxaC_9g01440	FxaC_9g01440	PREDICTED: receptor-like protein 2 [Fragaria vesca subsp. vesca]	1.85577	2.95418e-08	5.45812e-07	yes	up	0.35	1.55667	0.46	0.13	0.46	1.36	2.12	1.19		FxaC_16g02430	FxaC_16g02430	PREDICTED: protein WVD2-like 1 [Fragaria vesca subsp. vesca]	-1.03469	3.36341e-08	6.16054e-07	yes	down	8.90667	4.08	8.66	9.45	8.61	3.38	3.64	5.22
FxaC_18g44540	FxaC_18g44540	unnamed protein product [Coffea canephora]	2.00471	3.12223e-08	5.75007e-07	yes	up	5.34667	29.41	6.38	2.76	6.9	20.44	27.53	40.26		FxaC_24g49370	FxaC_24g49370	PREDICTED: fasciclin-like arabinogalactan protein 2 [Fragaria vesca subsp. vesca]	-1.11511	3.38966e-08	6.19871e-07	yes	down	15.0633	6.48667	13.54	15.93	15.72	5.06	4.53	9.87
FxaC_3g03710	FxaC_3g03710	PREDICTED: adenine nucleotide transporter BT1, chloroplastic/mitochondrial [Fragaria vesca subsp. vesca]	1.38289	3.19403e-08	5.87663e-07	yes	up	1.52	4.14333	1.53	1.53	1.5	4.28	4.79	3.36		FxaC_17g26030	FxaC_17g26030	PREDICTED: ethylene-responsive transcription factor 2 [Fragaria vesca subsp. vesca]	-1.32079	3.50912e-08	6.38658e-07	yes	down	12.4567	4.40667	10.8	11.1	15.47	4.17	4.91	4.14
FxaC_28g06310	FxaC_28g06310	PREDICTED: uncharacterized protein LOC101314801 [Fragaria vesca subsp. vesca]	2.32002	3.19619e-08	5.87871e-07	yes	up	0.296667	3.31	0.13	0.59	0.17	2.16	1.24	6.53		FxaC_20g21790	FxaC_20g21790	None	-1.24714	3.63254e-08	6.60474e-07	yes	down	124.783	45.46	114.12	116.97	143.26	38.86	40.81	56.71
FxaC_14g02560	FxaC_14g02560	PREDICTED: IAA-amino acid hydrolase ILR1-like 1 [Fragaria vesca subsp. vesca]	1.34465	3.22496e-08	5.92402e-07	yes	up	2.00333	5.26	1.93	1.83	2.25	5.11	6.46	4.21		FxaC_19g23210	FxaC_19g23210	PREDICTED: secretory carrier-associated membrane protein 4 isoform X1 [Fragaria vesca subsp. vesca]	-1.06963	3.67685e-08	6.67699e-07	yes	down	10.9367	4.84667	9.69	12.48	10.64	4.51	4.17	5.86
FxaC_16g22290	FxaC_16g22290	PREDICTED: AP2/ERF and B3 domain-containing transcription repressor TEM1-like [Fragaria vesca subsp. vesca]	1.26881	3.29935e-08	6.05484e-07	yes	up	4.11667	10.1633	4.48	3.84	4.03	6.96	12.71	10.82		FxaC_23g61070	FxaC_23g61070	PREDICTED: uncharacterized oxidoreductase At1g06690, chloroplastic [Fragaria vesca subsp. vesca]	-1.53497	3.69281e-08	6.70171e-07	yes	down	57.5167	30.9	69.47	41.47	61.61	35.12	30.19	27.39
FxaC_6g28490	FxaC_6g28490	PREDICTED: basic 7S globulin 2-like [Fragaria vesca subsp. vesca]	2.32997	3.34488e-08	6.13053e-07	yes	up	0.143333	1.74	0	0.23	0.2	1.29	1.15	2.78		FxaC_24g16220	FxaC_24g16220	PREDICTED: lactosylceramide 4-alpha-galactosyltransferase-like [Fragaria vesca subsp. vesca]	-1.66738	3.71778e-08	6.74275e-07	yes	down	3.88	0.976667	3.83	3.88	3.93	1.17	1.14	0.62
FxaC_11g13470	FxaC_11g13470	PREDICTED: zingipain-2-like [Fragaria vesca subsp. vesca]	1.15649	3.36987e-08	6.1704e-07	yes	up	7.29	16.4667	7.88	5.33	8.66	11.11	19.89	18.4		FxaC_23g10740	FxaC_23g10740	PREDICTED: probable receptor-like protein kinase At1g80640 isoform X1 [Fragaria vesca subsp. vesca]	-1.13627	3.75509e-08	6.80396e-07	yes	down	4.99333	2.10667	5.01	4.65	5.32	1.79	1.71	2.82
FxaC_17g46240	FxaC_17g46240	PREDICTED: patellin-3-like isoform X1 [Fragaria vesca subsp. vesca]	1.04971	3.39573e-08	6.20784e-07	yes	up	2.19	4.51333	2.14	2	2.43	4.94	4.01	4.59		FxaC_16g04250	FxaC_16g04250	PREDICTED: uncharacterized protein LOC101310979 [Fragaria vesca subsp. vesca]	-1.187	3.75644e-08	6.80425e-07	yes	down	19.24	7.09333	20.31	19.01	18.4	4.94	5.14	11.2
FxaC_1g13440	FxaC_1g13440	PREDICTED: B-box zinc finger protein 19-like [Fragaria vesca subsp. vesca]	1.35462	3.39818e-08	6.21033e-07	yes	up	1.90667	5.12667	1.55	1.9	2.27	4.57	5.24	5.57		FxaC_1g01970	FxaC_1g01970	PREDICTED: chloroplast processing peptidase isoform X1 [Fragaria vesca subsp. vesca]	-1.00211	3.77252e-08	6.83122e-07	yes	down	7.16333	3.33333	7.48	8.22	5.79	3.7	3.29	3.01
FxaC_10g23260	FxaC_10g23260	PREDICTED: cytochrome P450 71A25-like [Fragaria vesca subsp. vesca]	2.49426	3.40556e-08	6.21985e-07	yes	up	0	0.616667	0	0	0	0.36	0.54	0.95		FxaC_16g08200	FxaC_16g08200	PREDICTED: probable receptor-like serine/threonine-protein kinase At5g57670 [Fragaria vesca subsp. vesca]	-1.78887	3.80751e-08	6.89239e-07	yes	down	2.37333	0.526667	2.36	2.67	2.09	0.69	0.63	0.26
FxaC_21g10290	FxaC_21g10290	PREDICTED: collagen alpha-2(IV) chain-like isoform X1 [Fragaria vesca subsp. vesca]	1.89128	3.63224e-08	6.60474e-07	yes	up	25.6333	122.677	24.63	26.49	25.78	82.73	82.96	202.34		FxaC_21g12200	FxaC_21g12200	PREDICTED: protein STRUBBELIG-RECEPTOR FAMILY 3-like isoform X1 [Fragaria vesca subsp. vesca]	-1.45553	3.86936e-08	6.99772e-07	yes	down	2.2	0.69	2.62	2.27	1.71	0.6	0.49	0.98
FxaC_23g11100	FxaC_23g11100	metal transporter Nramp6 isoform X1 [Rosa chinensis]	1.19616	3.63786e-08	6.61037e-07	yes	up	2.24667	5.24333	1.67	2.15	2.92	5.41	5.38	4.94		FxaC_14g14080	FxaC_14g14080	PREDICTED: probable inactive leucine-rich repeat receptor-like protein kinase At1g66830 [Fragaria vesca subsp. vesca]	-1.47443	4.03179e-08	7.26167e-07	yes	down	2.10333	0.653333	2.48	1.45	2.38	0.42	0.72	0.82
FxaC_18g35240	FxaC_18g35240	PREDICTED: oligopeptide transporter 7 [Fragaria vesca subsp. vesca]	2.26583	3.72408e-08	6.75205e-07	yes	up	0.08	0.736667	0.11	0.05	0.08	0.53	0.82	0.86		FxaC_15g17020	FxaC_15g17020	PREDICTED: pectin acetylesterase 10-like [Fragaria vesca subsp. vesca]	-1.27491	4.17532e-08	7.50836e-07	yes	down	3.41	1.27	2.84	3.86	3.53	0.99	1.27	1.55
FxaC_13g03750	FxaC_13g03750	PREDICTED: protein PLANT CADMIUM RESISTANCE 2-like [Fragaria vesca subsp. vesca]	1.23312	3.83687e-08	6.94335e-07	yes	up	4.24333	10.1167	4.54	3.27	4.92	9.63	10.4	10.32		FxaC_9g47960	FxaC_9g47960	PREDICTED: protein MCM10 homolog [Fragaria vesca subsp. vesca]	-2.05173	4.20759e-08	7.56165e-07	yes	down	4.54333	0.853333	8.18	1.9	3.55	0.97	0.71	0.88
FxaC_18g05870	FxaC_18g05870	PREDICTED: laccase-14-like [Fragaria vesca subsp. vesca]	1.419	3.99082e-08	7.19465e-07	yes	up	4.35333	11.79	5.72	3.47	3.87	10.28	10.16	14.93		FxaC_22g30630	FxaC_22g30630	PREDICTED: basic leucine zipper 34 [Fragaria vesca subsp. vesca]	-1.59027	4.22836e-08	7.59098e-07	yes	down	2.25	0.63	2.2	2.14	2.41	0.58	0.51	0.8
FxaC_27g23460	FxaC_27g23460	PREDICTED: probable leucine-rich repeat receptor-like protein kinase At1g35710, partial [Fragaria vesca subsp. vesca]	1.24245	4.0243e-08	7.25045e-07	yes	up	0.74	1.79	0.85	0.49	0.88	1.38	2	1.99		FxaC_10g00010	FxaC_10g00010	PREDICTED: probable LRR receptor-like serine/threonine-protein kinase At1g07650 [Fragaria vesca subsp. vesca]	-2.47906	4.24772e-08	7.61465e-07	yes	down	0.706667	0	0.81	0.99	0.32	0	0	0
FxaC_13g01680	FxaC_13g01680	PREDICTED: glutamate decarboxylase 4 [Fragaria vesca subsp. vesca]	2.18767	4.06229e-08	7.31199e-07	yes	up	0.133333	1.07	0.09	0.16	0.15	1.31	1.16	0.74		FxaC_28g08070	FxaC_28g08070	PREDICTED: uncharacterized protein LOC101308323 [Fragaria vesca subsp. vesca]	-1.01207	4.45188e-08	7.95075e-07	yes	down	4.88	2.27333	4.3	5.59	4.75	2.12	1.97	2.73
FxaC_6g05820	FxaC_6g05820	PREDICTED: caffeoyl-CoA O-methyltransferase [Fragaria vesca subsp. vesca]	1.03413	4.23922e-08	7.60179e-07	yes	up	15.4833	31.82	11.76	18.17	16.52	27.88	24.59	42.99		FxaC_28g03660	FxaC_28g03660	PREDICTED: probable membrane-associated kinase regulator 6 [Fragaria vesca subsp. vesca]	-1.46514	4.56204e-08	8.13987e-07	yes	down	9.05333	2.8	9.35	8.57	9.24	4.73	1.85	1.82
FxaC_3g28260	FxaC_3g28260	PREDICTED: extradiol ring-cleavage dioxygenase [Fragaria vesca subsp. vesca]	1.40292	4.32027e-08	7.73881e-07	yes	up	4.35	12.13	4.49	3.65	4.91	9.09	10.68	16.62		FxaC_17g43370	FxaC_17g43370	None	-2.22461	4.62254e-08	8.24013e-07	yes	down	1.55	0.153333	1.9	1.58	1.17	0.24	0.1	0.12
FxaC_14g18640	FxaC_14g18640	PREDICTED: major allergen Pru av 1-like [Fragaria vesca subsp. vesca]	2.46107	4.33098e-08	7.74693e-07	yes	up	0.09	5.46333	0.27	0	0	3.73	4.82	7.84		FxaC_4g13810	FxaC_4g13810	PREDICTED: pentatricopeptide repeat-containing protein At2g36980, mitochondrial [Fragaria vesca subsp. vesca]	-1.16624	4.70724e-08	8.37547e-07	yes	down	6.21	2.46667	7.29	5.7	5.64	1.63	3.11	2.66
FxaC_6g19320	FxaC_6g19320	PREDICTED: lysine histidine transporter-like 8 [Fragaria vesca subsp. vesca]	1.81485	4.37915e-08	7.83064e-07	yes	up	0.616667	2.64667	1.14	0.3	0.41	2.38	3.21	2.35		FxaC_3g38470	FxaC_3g38470	PREDICTED: nudix hydrolase 18, mitochondrial-like [Fragaria vesca subsp. vesca]	-1.36462	4.72155e-08	8.3957e-07	yes	down	7.13333	2.41667	6.33	7.39	7.68	2.8	2.62	1.83
FxaC_22g68270	FxaC_22g68270	PREDICTED: cysteine synthase-like isoform X2 [Fragaria vesca subsp. vesca]	2.37496	4.4447e-08	7.94042e-07	yes	up	0.0433333	1.37333	0	0.04	0.09	1.02	1.87	1.23		FxaC_5g23770	FxaC_5g23770	kinesin-like protein KIN-14G isoform X6 [Rosa chinensis]	-1.70824	5.3566e-08	9.45154e-07	yes	down	1.46333	0.343333	1.17	1.34	1.88	0.33	0.23	0.47
FxaC_13g55210	FxaC_13g55210	PREDICTED: homocysteine S-methyltransferase 3 [Fragaria vesca subsp. vesca]	1.24127	4.63162e-08	8.25117e-07	yes	up	1.85333	4.41	1.96	2.07	1.53	4.15	4.78	4.3		FxaC_13g07240	FxaC_13g07240	PREDICTED: zinc-finger homeodomain protein 11-like [Fragaria vesca subsp. vesca]	-1.05678	5.37097e-08	9.47399e-07	yes	down	14.58	6.47	12.61	15.42	15.71	5.41	7.51	6.49
FxaC_27g38830	FxaC_27g38830	PREDICTED: ultraviolet-B receptor UVR8 [Fragaria vesca subsp. vesca]	1.01961	4.70247e-08	8.36958e-07	yes	up	3.08333	6.20667	3.07	2.5	3.68	5.63	6.8	6.19		FxaC_1g13770	FxaC_1g13770	PREDICTED: beta-galactosidase 3 [Fragaria vesca subsp. vesca]	-1.10742	5.483e-08	9.65969e-07	yes	down	9.70667	4.37333	9.8	10.78	8.54	3.61	3.44	6.07
[truncated: 1,067 more rows]

## Sheet: S3
Table 3.Differentially expressed genes in SAInfected/SAUninfected( |log2FC| > 1).
[truncated: 2,225 more rows]

## Sheet: S4
Table 4.Significant DEGs involved in flavonoid pathway between SAUninfected/SAInfected.
[truncated: 46 more rows]

## Sheet: S5
Table 5.Significant DEGs (log2 fold change >3) in SAUninfected/SAInfected.
[truncated: 81 more rows]

## Sheet: S6
Table 6. Primer sequences derived from RT-qPCR analysis
[truncated: 13 more rows]
